# Supplementary material for: Depression and anxiety among women with polycystic ovarian syndrome in low- and middle-income countries: a systematic review and meta-analysis
Source: Front Glob Womens Health. 2025 Nov 25;6:1688913. doi: 10.3389/fgwh.2025.1688913 (PMC12685914; doi:10.3389/fgwh.2025.1688913)
Supplement: Supplementary file 1 [file Datasheet1.xlsx]

## Sheet: Clean_Overall_Data
Article no.	Citation	Year of Publication	Country		STUDY TYPE/DESIGN: Cross-sectional, Case-control, Cohort Other (specify)	Sample Size (PCOS Group)	Age Range (years)	Mean Age	Age Category	BMI (Mean)	Category of BMI	PCOS Diagnostic Criteria Used (e.g Rotterdam, NIH, AES criteria)	Mental Health Outcomes Assessed (Anxiety, Depression, Both)	Depression Outcome Measured (e.g., prevalence, mean score, severity levels)	Depression Assessment Tool Used	Anxiety Outcome Measured: (e.g., prevalence, mean score, severity levels)	Anxiety Assessment Tool Used	Prevalence of Depression (%)	Prevalence of Depression (Numbers)	Prevalence of Anxiety (%)	Prevalence of Anxiety (Number)
1	Aliasghari et al. (Aliasghari et al., 2017)	2017	Iran	Atimi	Cross-sectional	174	15-49	32	31-35	26.5	Overweight	Rotterdam	Depression	Prevalence; Mean score	BDI			91.2	157
2	Asghar et al. (Asghar et al., 2021)	2021	Pakistan	Atimi	Cross-sectional study	105	15-40	28.1	26-30	21.8	Normal weight	Rotterdam	Anxiety			Prevalence	GAD-7			25	26
3	Bahadori et al. (Bahadori et al., 2021)	2021	Iran	Atimi	Cross-sectional	239	20-43	30.42	30-35	26.46	Overweight	Rotterdam	Rotterdam	Prevalence,meanscore	BDI	Prevalence,meanscore		74	39	30.4	16
4	Bansal et al., (Bansal et al., 2023)	2023	India	Atimi	Cross-sectional	104	18-45	31.5	31-35	26.06	Overweight	Rotterdam	Both	Prevalence, mean score	DASS-21	Prevalence, mean score	DASS-21	46.16	48	64.42	67
5	Basirat et al. (Basirat, Faramarzi, Esmaelzadeh, et al., 2019)a	2019	Iran	Atimi	Case–control study	135	18-45	30.8	31-35			Rotterdam	Both	Prevalence and mean score	HADS	Prevalence and mean score	HADS‑A	33.9	46	33.1	45
6	Basirat et al. 2019b(Basirat, Faramarzi, Chehrazi, et al., 2019)	2019	Iran	Abiola	Case-control	120	15-45	29.55	26-30	27.26	Overweight	Rotterdam	Depression	Prevalence; mean score	BDI			73.9	88
7	Batool et al., (Batool, Saima et al., 2016)	2016	Pakistan	Atimi	Cohort	137	18-45	25	21-25	33.6	Obese	Rotterdam	Both	Prevalence	HADS	Prevalence	HADS	30	41	15	21
8	Bazarganipour et al. (Bazarganipour et al., 2013)	2013	Iran	Abiola	Cross-sectional	300	15–40	26.56	26-30	25.87	Overweight	Rotterdam	Both	Prevalence	HADS	Prevalence	HADS	5	15	32	96
9	Bhattacharya and Jha,(Bhattacharya & Jha, 2009)	2009	India	Abiola	cross-sectional study	117	16-35	21.9	21-25	26.3	Overweight	Rotterdam	Depression	Prevalence	PHQ			64.1	75
10	Chaudhari et al. (Chaudhari et al., 2018)	2018	India	Atimi	Cross-sectional	70	18-45	27.65	26-30			Rotterdam	Both	Prevalence	HDRS	Prevalence	HAM-A	25.7	18	38.6	27
11	Cupino-Arcinue et. al (Cupino-Arcinue & Banal-Silao, 2024)	2024	Phillipines	Atimi	Cross-sectional	253	18-40	28	26-30	25.02	Overweight	Rotterdam	Both	Prevalence	HADS	Prevalence	HADS	9.09	23	46.25	117
12	Enjezab et al. (Enjezab et al., 2017)	2017	Iran	Abiola	Cross-sectional	62	20-40	29.97	26-30			Rotterdam	Depression	Prevalence	BDI			64.5	40
13	Gomaa et al.,(Gomaa et al., 2023)	2023	Egypt	Atimi	Cross-sectional	30	18-45	27.2	26-30	32.24	Obese	Rotterdam	Depression	Prevalence, mean score	BDI			53.33	16
14	Habib et al. (Habib et al., 2021)	2021	Pakistan	Atimi	Descriptive Cross-sectional	140	20-40	30	26-30			Rotterdam	Both		HADS	Prevalence	HADS	70.7	99	72.9	102
15	Halder et al., (Halder et al., 2025)	2025	India	Atimi	Cross-sectional	189	15-49	32.09	31-35	24.3	Normal weight	Rotterdam	Both	Prevalence	PHQ	Prevalence	PHQ	52.4	99	45	85
16	Haseen et al. (Haseen et al., 2025)	2025	Bangdalesh	Atimi	Cross-sectional	266	18-40	24.5	20-25			Rotterdam	Both	Prevalence	DASS-21	Prevalence	DASS-21	85.3	227	96.9	258
17	Hemmatadadi et al. (Hemmatadadi et al., 2025)	2025	Iran	Atimi	Case-series	69	20-45	30.79	31-35	26.98	Overweight	Rotterdam	Both	Prevalence; mean score	SCL-90	Prevalence; mean score	SCL-90	33.3	23	15.9	11
18	Hosseini et al. (Hosseini Sadat, Robabeh et al., 2022)	2022	Iran	Abiola	Cross-sectional	470	18-45	28.72	26-30	23.72	Normal weight	Rotterdam	both	prevalence, mean score, and severity levels	HADS	HADS-D	HADS-D	52.8	248	59.8	281
19	Joshi et al., (Joshi et al., 2022)	2022	India	Atimi	Cross-sectional	105	18-37	25.1	20-25			Rotterdam	Both	Prevalence; mean score	BDI	Prevalence	HAM-A	51.4	54	47.6	50
20	Kanwal et al. (Kanwal et al., 2021)	2021	Pakistan	Abiola	Case-control	60	18–45	27.86	26-30	28.56	Overweight	Rotterdam	Depression	Prevalence	QIDS-SR			55	33
21	Kaur et al. (Kaur et al., 2019)	2019	India	Atimi	Cross-sectional	60	18–40	29	26-30			Rotterdam	Both	Prevalence; mean score	HDRS	Prevalence; mean score	HDRS	61	37	57	34
22	Kazemi et al. (Kazemi et al., 2024)	2024	Iran	Abiola	Cross-sectional	150	18-30	22.78	21-25	22.36	Normal weight	Rotterdam	Both	Prevalence; mean score	HADS	Prevalence; mean score	HADS	54.7	82	53.3	80
23	Kogure et al., (Kogure et al., 2019)	2019	Brazil	Atimi	cross sectional	96	18-39	28.8	26-30	29.1	Overweight	Rotterdam	both	prevalence, mean score	HADS	Prevalence,meanscore	BAI	32.1	27	57.1	48
24	Korampatta et al. (Korampatta et al., 2022)	2022	India	Abiola	Cross-sectional	50	18–40	26.68	26-30			Rotterdam	Both	Prevalence and Mean score	SCL-90-R	Prevalence and Mean score	SCL-90-R	60.6	30	34	17
25	Lara et al. (Lara et al., 2015)	2015	Brazil	Abiola	Case- control	43	18-37	27.8	26-30	27.91	Overweight	Rotterdam	Both	Prevalence	HADS	Prevalence	HADS	34.8	15	44.1	19
26	Mirghafourvand et al.(Mirghafourvand et al., 2017)	2017	Iran	Atimi	Cross-sectional	174	15-49	28.9	26-30	26.73	Overweight	Rotterdam	Depression	Prevalence; Mean score	BDI			98.2	170
27	Moreira et al. (Moreira et al., 2013)	2013	Brazil	Abiola	Case- control	109	14 -40	26.8	26-30			Rotterdam	Both	prevalence	HADS	Mean score	Mental Health subscale	80	87
28	Mughal et al. (Mughal IA, Hussain G, Mukhtar I, Irfan S and Haseeb Anwar H., 2024)	2024	Pakistan	Atimi	Case-control	100	20-40	30	26-30			Rotterdam	Both	Prevalence	DASS-21	Prevalence	DASS-21	75	75	91	91
29	Mukundan & Jayakumari, (Mukundan, A., & Jayakumari, S., 2019)	2019	India	Abiola	Case-control	186	15–35	23.38	21-25			Rotterdam	Depression	Prevalence and Mean score	PHQ			76.9	143
30	Nayar et al. (Nayar et al., 2018)	2018	India	Abiola	Cross-sectional	120	15-49	32	31-35			Rotterdam	Both	Prevalence, mean score	HADS	Prevalence, mean score	HAM-A	37.5	45	41.67	50
31	Nidhi et al. (Nidhi et al., 2025)	2025	India	Atimi	cross-sectional observational study.	150	15–49	28	26-30	28.7	Overweight	Rotterdam	Anxiety			Mean score, severity levels	DASS-21			66.7	100
32	Prathap et al. (Prathap et al., 2018)	2018	India	Abiola	Cross-sectional	64	15-35	25	21-25			Rotterdam	Both	Prevalence	HDRS	Prevalence	HAM-A	93	60	100	64
33	Rafique & Ilyas, (Rafique & Ilyas, 2022)	2022	Pakistan	Atimi	Cross-sectional design	180	19–24	21.4	20-25			Rotterdam	Anxiety			Prevalence, mean score	SIAS			25	60
34	Rizwan Khan et al.(Rizwan Khan et al., 2024)	2024	Pakistan	Abiola	Cross-sectional	74	18-40	26.8	26-30	28.7	Overweight	Rotterdam	Both	Prevalence; mean score	HADS	Prevalence; mean score	HADS	17.6	13	20.3	15
35	Salehifar et al. (Salehifar et al., 2016)	2016	Iran	Abiola	Case-control	50	18–35	23.48	21-25			Rotterdam	Both	Prevalence, Mean score, severity levels	HDRS	Prevalence, Mean score, severity levels	HAM-A	54	27	64	32
36	Salma et al. (Salma et al., 2023)	2023	Bangdalesh	Atimi	Cross-sectional	240	19-40	25.2	20-25	27.9	Overweight	Rotterdam	Both	Prevalence	DASS-21	Prevalence	DASS-21	47.5	114	44.2	106
37	Sayyah-Melli et al. (Sayyah-Melli et al., 2015)2015	2015	Iran	Abiola	Case-control	742	18–35	23.5	21-25	27.4	Overweight	Rotterdam	Both	Prevalence	PHQ	Prevalence	PHQ	18.9	140	7.7	57
38	Siddique et al. (Siddique et al., 2024)	2024	Pakistan	Atimi	Cross-sectional	27	18-25	21.4	20-25			Rotterdam	Both	Prevalence, mean score	DASS-21	Prevalence, mean score	DASS-21	59.2	16	22.4	6
39	Sidra et al. (Sidra et al., 2019)	2019	Pakistan	Atimi	Cross-sectional	440	15-44	29.5	26-30			Rotterdam	Depression	Prevalence	SF-12			61.8	272
40	Zangeneh et al.(Zangeneh et al., 2018)	2018	Iran	Abiola	Cross-sectional	201	18–45	30	26-30			Rotterdam	Both	Prevalence and severity levels	BDI	Prevalence and severity levels	BAI	32.3	65	45.8

## Sheet: Depression_Infertility problems
		Infertility problems
Article no.	Citation	ODD RATIO	LOWER CI	UPPER CI	P-VALUE
1	Basirat et al., 2019a	1.02	0.96	1.04	0.662
2	Chaudhari et al., 2018	3.77	0.452	25.338	0.235
3	Cupino-Arcinue et. al 2024	2.85	1.05	7.76	0.04
4	Haseen et al., 2025	0.3	0.3	2	0.05
5	Hemmatadadi et al., 2025	0.69	0.28	1.703	0.421
6	Mukundan & Jayakumari, 2019	18	7.163	45.23	0.0001

## Sheet: Depression_Hirsutism
		Hirsutism
Article no.	Citation	ODD RATIO	LOWER CI	UPPER CI	P-VALUE
1	Bansal et al., 2023	1.113	1.033	1.199	0.05
2	Bhattacharya and Jha, 2009	0.94	0.42	2.1	0.83
3	Haseen et al., 2025	0.4	0.1	1.5	0.01
4	Mukundan & Jayakumari, 2019	1.8	0.903	3.586	0.0924
5	Zangeneh et al., 2012	3.1	1.002	9.594	0.049

## Sheet: Depression_Acne
		Acne
Article no.	Citation	ODD RATIO	LOWER CI	UPPER CI	P-VALUE
1	Bansal et al., 2023	3.29	1.267	8.541	0.014
2	Bhattacharya and Jha, 2009	0.68	0.29	1.55	0.32
3	Chaudhari et al., 2018	3.78	0.007	0.742	0.027
4	Cupino-Arcinue et. al 2024	1.49	0.4	5.58	0.55
5	Haseen et al., 2025	1.1	1	3	0.01

## Sheet: Anxiety_Acne
		Acne
Article no.	Citation	ODD RATIO	LOWER CI	UPPER CI	P-VALUE
1	Bansal et al., 2023	1.225	0.472	3.181	0.014
2	Cupino-Arcinue et. al 2024	2.23	0.89	2.9	0.09
3	Haseen et al., 2025	1	0.4	1.3

## Sheet: Anxiety_Hirsutism
		Hirsutism
Article no.	Citation	ODD RATIO	LOWER CI	UPPER CI	P-VALUE
1	Bansal et al., 2023	1.074	0.993	1.161	0.005
2	Haseen et al., 2025	1	0.2	2	0.01
3	Zangeneh et al., 2012	3.1	1.002	9.954	0.049
