# Supplementary material for: Depression and anxiety among women with polycystic ovarian syndrome in low- and middle-income countries: a systematic review and meta-analysis
Source: Front Glob Womens Health. 2025 Nov 25;6:1688913. doi: 10.3389/fgwh.2025.1688913 (PMC12685914; doi:10.3389/fgwh.2025.1688913)
Supplement: Supplementary file 7 [file Table2.xlsx]

## Sheet: TITLE & ABSTRACT SCREENING
S/N	key	title	year	journal	volume	issue	pages	authors	notes	doi
1	rayyan-263463886	Women with polycystic ovary syndrome are at risk of emotional and uncontrolled eating at midlife: a population-based cohort study	2025	Fertility and Sterility	123	3	383-393	Pesonen, E. and Nurkkala, M. and Ollila, M.-M. and Hurskainen, E. and Morin-Papunen, L.C. and Jämsä, T. and Korpelainen, R. and Niemelä, M. and Piltonen, T.T.	Export Date: 25 June 2025; Cited By: 2 | RAYYAN-: {"Hameed"=>"Excluded", "OZIEGBE"=>"Excluded"} | RAYYAN-EXCLUSION-REASONS: background article | USER-NOTES: {"OZIEGBE"=>["NO DEP/ANXI"]}	10.1016/j.fertnstert.2024.09.042
2	rayyan-263463887	Suicide risk in persons with polycystic ovarian syndrome: a systematic review	2025	Annals of General Psychiatry	24	1		Wong, S. and Le, G.H. and Lo, H.K.Y. and Cao, B. and Lim, P.K. and Rhee, T.G. and Ho, R. and Guillen-Burgos, H.F. and Teopiz, K.M. and Phan, L. and Rosenblat, J.D. and Zhang, M. and McIntyre, R.S.	Export Date: 25 June 2025; Cited By: 0 | RAYYAN-: {"Hameed"=>"Excluded", "OZIEGBE"=>"Excluded"} | RAYYAN-EXCLUSION-REASONS: wrong study design,wrong publication type | USER-NOTES: {"OZIEGBE"=>["S R"]}	10.1186/s12991-025-00574-w
3	rayyan-263463889	How do lifestyle and environmental factors influence the sperm epigenome? Effects on sperm fertilising ability, embryo development, and offspring health	2025	Clinical Epigenetics	17	1		Akhatova, A. and Jones, C. and Coward, K. and Yeste, M.	Export Date: 25 June 2025; Cited By: 4 | RAYYAN-: {"Hameed"=>"Excluded", "OZIEGBE"=>"Excluded"} | RAYYAN-EXCLUSION-REASONS: wrong outcome,background article	10.1186/s13148-025-01815-1
4	rayyan-263463890	TikTok's Take on Adverse Effects for Glucagon-Like Peptide-1 and Gastric Inhibitory Polypeptide Receptor Agonists	2025	Journal of the American Pharmacists Association	65	4		Wantuch, G.A. and Singleton, J.	Export Date: 25 June 2025; Cited By: 0 | RAYYAN-: {"Hameed"=>"Excluded", "OZIEGBE"=>"Excluded"} | RAYYAN-EXCLUSION-REASONS: wrong outcome,wrong population | USER-NOTES: {"OZIEGBE"=>["UNRELATED"]}	10.1016/j.japh.2025.102384
5	rayyan-263463891	Expanding the understanding of eating behaviors in women with polycystic ovary syndrome: addressing lifestyle, hormonal, and psychological factors	2025	Fertility and Sterility	123	3	546	He, S. and Yue, Z. and Yi, Q.	Export Date: 25 June 2025; Cited By: 0 | RAYYAN-: {"Hameed"=>"Excluded", "OZIEGBE"=>"Excluded"} | RAYYAN-EXCLUSION-REASONS: background article,wrong publication type | USER-NOTES: {"OZIEGBE"=>["REVIEW"]}	10.1016/j.fertnstert.2024.10.007
6	rayyan-263463895	Concerns of Women Diagnosed With Polycystic Ovary Syndrome Regarding the Process and Having Children: A Qualitative Study	2025	International Journal of Clinical Practice	2025	1		Özcan, H. and Altin, S. and Sekercioglu, E. and Köse, S. and Güzel, E.	Export Date: 25 June 2025; Cited By: 0 | RAYYAN-: {"Hameed"=>"Excluded", "OZIEGBE"=>"Excluded"} | RAYYAN-EXCLUSION-REASONS: wrong study design,wrong publication type | USER-NOTES: {"OZIEGBE"=>["UNREL"]}	10.1155/ijcp/4889905
7	rayyan-263463896	Hormonal Whirlwinds to Emotional Echoes: The Deep-Rooted Impact of Polycystic Ovary Syndrome on Psyche and Well-Being	2025	National Journal of Community Medicine	16	5	456-465	Patel, N. and Shaker, I.A. and Patel, K. and Mangrola, N.Y.	Export Date: 25 June 2025; Cited By: 0 | RAYYAN-: {"Hameed"=>"Excluded", "OZIEGBE"=>"Excluded"} | RAYYAN-EXCLUSION-REASONS: wrong outcome	10.55489/njcm.160520255258
8	rayyan-263463897	Allopregnanolone in the pathogenesis of the psychiatric comorbidities of polycystic ovarian syndrome	2025	Journal of Steroid Biochemistry and Molecular Biology	250			Sarkisian, K.I. and Yang, J.L. and Marshall, C. and Stanczyk, F.Z.	Export Date: 25 June 2025; Cited By: 0 | RAYYAN-: {"Hameed"=>"Excluded", "OZIEGBE"=>"Excluded"} | RAYYAN-EXCLUSION-REASONS: background article,wrong publication type | USER-NOTES: {"OZIEGBE"=>["REV"]}	10.1016/j.jsbmb.2025.106719
9	rayyan-263463898	Epigenetic inheritance of PCOS by developmental programming and germline transmission	2025	Trends in Endocrinology and Metabolism	36	5	472-481	Stener-Victorin, E. and Deng, Q.	Export Date: 25 June 2025; Cited By: 4 | RAYYAN-: {"Hameed"=>"Excluded", "OZIEGBE"=>"Excluded"} | RAYYAN-EXCLUSION-REASONS: wrong outcome,wrong publication type | USER-NOTES: {"OZIEGBE"=>["REV"]}	10.1016/j.tem.2024.12.002
10	rayyan-263463899	Spexin (Neuropeptide Q): Distribution, Functional Roles, and Emerging Therapeutic Perspectives	2025	International Journal of Peptide Research and Therapeutics	31	2		Tarwani, R.S. and Shirasath, K.R. and Awathale, S.N. and Goyal, S.N. and Nakhate, K.T.	Export Date: 25 June 2025; Cited By: 1 | RAYYAN-: {"Hameed"=>"Excluded", "OZIEGBE"=>"Excluded"} | RAYYAN-EXCLUSION-REASONS: background article,wrong publication type | USER-NOTES: {"OZIEGBE"=>["REV"]}	10.1007/s10989-024-10680-0
11	rayyan-263463902	Editorial: Internal and external factors affecting polycystic ovary syndrome	2025	Frontiers in Endocrinology	16			Butler, A.E. and Sathyapalan, T. and Randeva, H. and Atkin, S.L.	Export Date: 25 June 2025; Cited By: 0 | RAYYAN-: {"Hameed"=>"Excluded", "OZIEGBE"=>"Excluded"} | RAYYAN-EXCLUSION-REASONS: wrong study design,wrong publication type | USER-NOTES: {"OZIEGBE"=>["FULL ARTICLE NEEDED"]}	10.3389/fendo.2025.1594718
12	rayyan-263463904	The Role of Nutraceuticals and Probiotics in Addition to Lifestyle Intervention in the Management of Childhood Obesity—Part 2: Comorbidities	2025	Nutrients	17	9		Street, M.E. and Casadei, F. and Di Bari, E.R. and Ferraboschi, F. and Montani, A.G. and Mele, M.C. and Shulhai, A.-M. and Esposito, S.	Export Date: 25 June 2025; Cited By: 0 | RAYYAN-: {"Hameed"=>"Excluded", "OZIEGBE"=>"Excluded"} | RAYYAN-EXCLUSION-REASONS: wrong study design | USER-NOTES: {"OZIEGBE"=>["REV"]}	10.3390/nu17091487
13	rayyan-263463906	Synergistic effects of AgNPs and zileuton on PCOS via ferroptosis and inflammation mitigation	2025	Redox Report	30	1		Eltokhy, A.K. and El-shaer, R.A.A. and El-Deeb, O.S. and Farghal, E.E. and Ibrahim, R.R. and Elesawy, R. and Awad, M.M. and Ismail, R. and Motawea, S.M. and Shatat, D. and Hafez, Y.M. and El hanafy, H.A. and Atef, M.M.	Export Date: 25 June 2025; Cited By: 0 | RAYYAN-: {"Hameed"=>"Excluded", "OZIEGBE"=>"Excluded"} | RAYYAN-EXCLUSION-REASONS: wrong population,background article | USER-NOTES: {"OZIEGBE"=>["RATS"]}	10.1080/13510002.2024.2445398
14	rayyan-263463909	Polycystic Ovary Syndrome and Eating Disorders—A Literature Review	2025	Journal of Clinical Medicine	14	1		Góral, A. and Zywot, K. and Zalewski, W. and Jagodzinski, A. and Murawski, M.	Export Date: 25 June 2025; Cited By: 1 | RAYYAN-: {"Hameed"=>"Excluded", "OZIEGBE"=>"Excluded"} | RAYYAN-EXCLUSION-REASONS: background article,wrong publication type | USER-NOTES: {"OZIEGBE"=>["REVIEW"]}	10.3390/jcm14010027
15	rayyan-263463910	Translation and psychometric analysis of urdu version of modified polycystic ovary syndrome health related quality of life questionnaire (MPCOSQ-U)	2024	BMC Women's Health	24	1		Zaman, R. and Ehsan, S. and Fatima, A. and Obaid, S. and Shahzadi, J.	Export Date: 25 June 2025; Cited By: 0 | RAYYAN-: {"Hameed"=>"Excluded", "OZIEGBE"=>"Excluded"} | RAYYAN-EXCLUSION-REASONS: wrong outcome | USER-NOTES: {"OZIEGBE"=>["UNRELA"]}	10.1186/s12905-024-03266-x
16	rayyan-263463912	The impact of adult-onset acne on mental health and medication prescribing patterns: a cross-sectional TriNetX analysis	2025	Archives of Dermatological Research	317	1		Rabinowitz, G. and Lambert, R. and Verma, H. and Gulati, N. and Adalsteinsson, J.	Export Date: 25 June 2025; Cited By: 0 | RAYYAN-: {"Hameed"=>"Excluded", "OZIEGBE"=>"Excluded"} | RAYYAN-EXCLUSION-REASONS: wrong population | USER-NOTES: {"OZIEGBE"=>["NO PCOS"]}	10.1007/s00403-024-03646-1
17	rayyan-263463913	Prospective associations of adolescent obesity phenotypes with self-reported polycystic ovary syndrome diagnosis in young adulthood	2025	Human Reproduction	40	3	545-552	Reich, L.A. and St Fleur, R.G. and Gjelsvik, A. and Field, A.E. and Ziobrowski, H.N.	Export Date: 25 June 2025; Cited By: 0 | RAYYAN-: {"Hameed"=>"Excluded", "OZIEGBE"=>"Excluded"} | RAYYAN-EXCLUSION-REASONS: wrong outcome,background article | USER-NOTES: {"OZIEGBE"=>["NO DEP"]}	10.1093/humrep/deae294
18	rayyan-263463914	Women with polycystic ovary syndrome (PCOS): Likelihood of cooccurring neuropsychiatric conditions and the dual hit hypothesis	2025	Frontiers in Neuroendocrinology	77			Del Río, J.P. and Tsompanidis, A. and Gaspar, P.A. and Maturana-Hurtado, A. and Rojas-Costa, G.M. and Dagnino-Subiabre, A. and Olea, A. and Maliqueo, M. and Echiburú, B. and de Guevara, A.L. and Montiel, J.F. and Baron-Cohen, S. and Crisosto, N.	Export Date: 25 June 2025; Cited By: 1 | RAYYAN-: {"Hameed"=>"Excluded", "OZIEGBE"=>"Excluded"} | RAYYAN-EXCLUSION-REASONS: background article,wrong publication type | USER-NOTES: {"OZIEGBE"=>["EDITORIAL REVIEW"]}	10.1016/j.yfrne.2025.101188
19	rayyan-263463915	Metformin use in women with polycystic ovary syndrome (PCOS): Opportunities, benefits, and clinical challenges	2025	Diabetes, Obesity and Metabolism	27		31-47	Saadati, S. and Mason, T. and Godini, R. and Vanky, E. and Teede, H. and Mousa, A.	Export Date: 25 June 2025; Cited By: 0 | RAYYAN-: {"Hameed"=>"Excluded", "OZIEGBE"=>"Excluded"} | RAYYAN-EXCLUSION-REASONS: wrong publication type | USER-NOTES: {"OZIEGBE"=>["REV", "UNREL"]}	10.1111/dom.16422
20	rayyan-263463917	Chronic inflammation response as a key factor in polycystic ovary syndrome among patients with bipolar disorder	2025	Journal of Affective Disorders	377		264-274	Liu, J. and Chen, Z. and Teng, Z. and Tan, Y. and Qin, Y. and Chen, H. and Liu, M. and Chen, J. and Wu, H. and Chen, G. and Huang, J.	Export Date: 25 June 2025; Cited By: 1 | RAYYAN-: {"Hameed"=>"Excluded", "OZIEGBE"=>"Excluded"} | RAYYAN-EXCLUSION-REASONS: wrong outcome,background article | USER-NOTES: {"OZIEGBE"=>["UNRELATED..BIPOLAR"]}	10.1016/j.jad.2025.02.072
21	rayyan-263463918	Comprehensive Analysis of Psychological, Social and Clinical Aspects of Polycystic Ovary Syndrome in Pregnancy: Insights From the Born in Bradford Cohort Study	2025	Clinical Endocrinology				Deshmukh, H. and Newham, M. and Ssemmondo, E. and Pond, E. and Kempegowda, P. and Al-Abbood, M. and Malabu, U. and Sathyapalan, T.	Export Date: 25 June 2025; Cited By: 0 | RAYYAN-: {"Hameed"=>"Excluded", "OZIEGBE"=>"Excluded"} | RAYYAN-EXCLUSION-REASONS: wrong population,background article | USER-NOTES: {"OZIEGBE"=>["unrelated"]}	10.1111/cen.15250
22	rayyan-263463924	Healthy Moms, Healthy Babies: Culinary and Lifestyle Medicine for PCOS and Preconception Health	2025	American Journal of Lifestyle Medicine				Thomas, O. and Kudesia, R.	Export Date: 25 June 2025; Cited By: 0 | RAYYAN-: {"Hameed"=>"Excluded", "OZIEGBE"=>"Excluded"} | RAYYAN-EXCLUSION-REASONS: wrong outcome,background article | USER-NOTES: {"OZIEGBE"=>["REV"]}	10.1177/15598276251327923
23	rayyan-263463926	Integrative Medicine in Women	2025	Primary Care - Clinics in Office Practice	52	2	291-306	Kennard, A. and Gillespie, E. and McKendree, R.	Export Date: 25 June 2025; Cited By: 0 | RAYYAN-: {"Hameed"=>"Excluded", "OZIEGBE"=>"Excluded"} | RAYYAN-EXCLUSION-REASONS: background article,wrong publication type | USER-NOTES: {"OZIEGBE"=>["UNRELATED"]}	10.1016/j.pop.2025.01.003
24	rayyan-263463927	Endocrine Emergency and Urgency Defined	2025	Journal of the Pakistan Medical Association	75	5	823-826	Kalra, S. and Patra, S. and Jethwani, P. and Kapoor, N.	Export Date: 25 June 2025; Cited By: 0 | RAYYAN-: {"Hameed"=>"Excluded", "OZIEGBE"=>"Excluded"} | RAYYAN-EXCLUSION-REASONS: background article,wrong publication type | USER-NOTES: {"OZIEGBE"=>["UNRELATED"]}	10.47391/JPMA.25-35
25	rayyan-263463929	IMPACT OF CLINICAL FEATURES ON QUALITY OF LIFE IN WOMEN WITH POLYCYSTIC OVARIAN SYNDROME	2025	Asian Journal of Pharmaceutical and Clinical Research	18	5	71-75	Mavulati, S.C. and Dodoala, S.	Export Date: 25 June 2025; Cited By: 0 | RAYYAN-: {"Hameed"=>"Excluded", "OZIEGBE"=>"Excluded"} | RAYYAN-EXCLUSION-REASONS: wrong outcome | USER-NOTES: {"OZIEGBE"=>["NO DEP", "DEP NOT ACCESSED DIRECTLY BUT HRQOL WAS USED"]}	10.22159/ajpcr.2025v18i5.54424
26	rayyan-263463931	Exploring the Link Between Vitamin K and Depression: A Systematic Review	2025	Medicina (Lithuania)	61	5		Hashim, M.H. and Ramli, N.N.N. and Nasarudin, S.N.A.Z. and Abdul Mutalib, M. and Mohamad Alwi, M.N. and Abd Rashed, A. and Ramasamy, R.	Export Date: 25 June 2025; Cited By: 0 | RAYYAN-: {"Hameed"=>"Excluded", "OZIEGBE"=>"Excluded"} | RAYYAN-EXCLUSION-REASONS: background article,wrong study design,wrong publication type | USER-NOTES: {"OZIEGBE"=>["UNRELATED/S R"]}	10.3390/medicina61050861
27	rayyan-263463933	Genomic association of SNPs rs4077582 of CYP11A1 and rs700519 of CYP19A1 genes with polycystic ovarian syndrome	2025	Endocrine	87	2	850-856	Wazir, G. and Wajid, A. and Wahid, A. and Batool, A. and Parveen, A. and Maqsood, Q. and Zahid, A. and Aslam, S. and Malkani, N.	Export Date: 25 June 2025; Cited By: 0 | RAYYAN-: {"Hameed"=>"Excluded", "OZIEGBE"=>"Excluded"} | RAYYAN-EXCLUSION-REASONS: wrong outcome | USER-NOTES: {"OZIEGBE"=>["UNRELATED"]}	10.1007/s12020-024-04065-y
28	rayyan-263463937	Clinical Benefit of Pegylated Liposomal Doxorubicin and High Prevalence of Pre-Existing Psychiatric Conditions in Patients with Desmoid-Type Fibromatosis	2025	Cancers	17	2		Freire, A.P.E. and Skubitz, K.M.	Export Date: 25 June 2025; Cited By: 0 | RAYYAN-: {"Hameed"=>"Excluded", "OZIEGBE"=>"Excluded"} | RAYYAN-EXCLUSION-REASONS: wrong outcome,wrong population,background article | USER-NOTES: {"OZIEGBE"=>["UNRELATED"]}	10.3390/cancers17020293
29	rayyan-263463938	Impact of lifestyle interventions on reproductive and psychological outcomes in women with polycystic ovary syndrome: A systematic review	2025	Medicine (United States)	104	3	e41178	Mohamed, A.H. and Albasheer, O. and Ghoniem, M.A. and Abdalghani, N. and Ayish, F. and Abdelwahab, S.I. and Abdelmageed, M.M. and Hakami, A.M.S. and Khormi, A.H. and Altraifi, A.A. and Medani, I. and Chourasia, U. and Ali, S.A. and Abdelmola, A. and Ahmed, A.E.	Export Date: 25 June 2025; Cited By: 1 | RAYYAN-: {"Hameed"=>"Excluded", "OZIEGBE"=>"Excluded"} | RAYYAN-EXCLUSION-REASONS: background article,wrong publication type | USER-NOTES: {"OZIEGBE"=>["S R"]}	10.1097/MD.0000000000041178
30	rayyan-263463940	The emerging roles of N6-methyladenosine (m6A) deregulation in polycystic ovary syndrome	2025	Journal of Ovarian Research	18	1		Jiang, L. and Xiao, J. and Xie, L. and Zheng, F. and Ge, F. and Zhao, X. and Qiang, R. and Fang, J. and Liu, Z. and Xu, Z. and Chen, R. and Wang, D. and Liu, Y. and Xia, Q.	Export Date: 25 June 2025; Cited By: 0 | RAYYAN-: {"Hameed"=>"Excluded", "OZIEGBE"=>"Excluded"} | RAYYAN-EXCLUSION-REASONS: wrong outcome,background article | USER-NOTES: {"OZIEGBE"=>["NO DEP/ANX"]}	10.1186/s13048-025-01690-7
31	rayyan-263463942	Amelioration of female menopausal syndrome by intravenous administration of autologous menstrual blood-derived stem cells	2025	Regenerative Therapy	29		192-201	Izawa, H. and Xiang, C. and Ogawa, S. and Hisanaga, I. and Yoshimoto, T.	Export Date: 25 June 2025; Cited By: 0 | RAYYAN-: {"Hameed"=>"Excluded", "OZIEGBE"=>"Excluded"} | RAYYAN-EXCLUSION-REASONS: wrong outcome,background article | USER-NOTES: {"OZIEGBE"=>["REVIEW"]}	10.1016/j.reth.2025.03.009
32	rayyan-263463946	The current landscape of mental health challenges in women with PCOS: a narrative review	2025	Current Psychology	44	6	4679-4691	Khan, F. and Govender, N. and Thandar, Y.	Export Date: 25 June 2025; Cited By: 0 | RAYYAN-: {"Hameed"=>"Excluded", "OZIEGBE"=>"Excluded"} | RAYYAN-EXCLUSION-REASONS: background article,wrong publication type | USER-NOTES: {"OZIEGBE"=>["REV"]}	10.1007/s12144-025-07435-5
33	rayyan-263463947	Synthesis of Castor Oil-based Bifunctional Lubricant Additive	2025	Petroleum Chemistry	65	1	103-111	Ding, L. and Liu, X. and Liu, S. and Xi, Y. and Guo, X. and Zhong, H.	Export Date: 25 June 2025; Cited By: 0 | RAYYAN-: {"Hameed"=>"Excluded", "OZIEGBE"=>"Excluded"} | RAYYAN-EXCLUSION-REASONS: wrong outcome,background article | USER-NOTES: {"OZIEGBE"=>["unrelated"]}	10.1134/S0965544123600418
34	rayyan-263463948	Pathological insights to Polycystic Ovary Syndrome: Crosslinking Decreased Brain-Derived Neurotrophic Factor (BDNF) levels with a multi-system disorder	2025	Rawal Medical Journal	50	1	125-127	Afridi, A. and Khan, M.A. and Khan, S. and Khaliq, H. and Azhar, T. and Khan, E.	Export Date: 25 June 2025; Cited By: 0 | RAYYAN-: {"Hameed"=>"Excluded", "OZIEGBE"=>"Excluded"} | RAYYAN-EXCLUSION-REASONS: wrong outcome
35	rayyan-263463950	What do users in a polycystic ovary syndrome (PCOS) forum think about the treatments they tried: Analysing treatment sentiment using machine learning	2025	Physical and Engineering Sciences in Medicine				Emanuel, R.H.K. and Docherty, P.D. and Lunt, H. and Campbell, R.E.	Export Date: 25 June 2025; Cited By: 0 | RAYYAN-: {"Hameed"=>"Excluded", "OZIEGBE"=>"Excluded"} | RAYYAN-EXCLUSION-REASONS: wrong outcome,wrong publication type	10.1007/s13246-025-01539-9
36	rayyan-263463953	Managing Polycystic Ovarian Syndrome Through Suryanamaskar	2025	Yoga and Meditation: past and Present Evidence			159-174	Panjrath, Y. and Pathak, V.N.	Export Date: 25 June 2025; Cited By: 0 | RAYYAN-: {"Hameed"=>"Excluded", "OZIEGBE"=>"Excluded"} | RAYYAN-EXCLUSION-REASONS: wrong outcome,background article | USER-NOTES: {"OZIEGBE"=>["NO DEP/ANXI"]}
37	rayyan-263463955	Chronic pelvic pain among transgender men and gender diverse adults assigned female at birth	2025	Andrology	13	3	600-609	Tordoff, D.M. and Lunn, M.R. and Flentje, A. and Atashroo, D. and Chen, B. and Dastur, Z. and Lubensky, M.E. and Capriotti, M. and Obedin-Maliver, J.	Export Date: 25 June 2025; Cited By: 1 | RAYYAN-: {"Hameed"=>"Excluded", "OZIEGBE"=>"Excluded"} | RAYYAN-EXCLUSION-REASONS: wrong outcome,wrong population | USER-NOTES: {"OZIEGBE"=>["UNRELATED"]}	10.1111/andr.13703
38	rayyan-263463957	Reconsidering Trauma in the Pathogenesis and Management of Polycystic Ovary Syndrome: Link Between PCOS and Trauma	2025	Journal of Psychosexual Health				Laha, A.	Export Date: 25 June 2025; Cited By: 0 | RAYYAN-: {"Hameed"=>"Excluded", "OZIEGBE"=>"Excluded"} | RAYYAN-EXCLUSION-REASONS: wrong outcome,background article | USER-NOTES: {"OZIEGBE"=>["UNRELATED"]}	10.1177/26318318251345668
39	rayyan-263463959	Redefining Polycystic Ovary Syndrome: Transformative Diagnostic and Management Changes in the 2023 Guidelines	2025	Endocrinology and Metabolism	40	1	64-66	Hong, A.R.	Export Date: 25 June 2025; Cited By: 0 | RAYYAN-: {"Hameed"=>"Excluded", "OZIEGBE"=>"Excluded"} | RAYYAN-EXCLUSION-REASONS: wrong outcome,background article | USER-NOTES: {"OZIEGBE"=>["REV"]}	10.3803/EnM.2024.2263
40	rayyan-263463960	Long-term effects of metformin on offspring health: A review of current evidence and future directions	2025	Diabetes, Obesity and Metabolism	27		48-63	Mayadunne, T. and Saadati, S. and Asmelash, D. and Mason, T. and Vanky, E. and Teede, H. and Mousa, A.	Export Date: 25 June 2025; Cited By: 0 | RAYYAN-: {"Hameed"=>"Excluded", "OZIEGBE"=>"Excluded"} | RAYYAN-EXCLUSION-REASONS: background article,wrong publication type | USER-NOTES: {"OZIEGBE"=>["REV"]}	10.1111/dom.16418
41	rayyan-263463961	Associations between Androgen Exposure, Polycystic Ovary Syndrome, and Transmasculine Individuals with Central Serous Chorioretinopathy	2025	Ophthalmology Retina	9	5	460-464	Shirian, J.D. and Shaia, J.K. and Das, N. and Talcott, K.E. and Singh, R.P. and Mammo, D.A.	Export Date: 25 June 2025; Cited By: 0 | RAYYAN-: {"Hameed"=>"Excluded", "OZIEGBE"=>"Excluded"} | RAYYAN-EXCLUSION-REASONS: wrong outcome,background article | USER-NOTES: {"OZIEGBE"=>["NO DEP/ANXI"]}	10.1016/j.oret.2024.10.026
42	rayyan-263463962	Diet's total antioxidant capacity and women's health: Systematic review and meta-Analysis	2025	British Journal of Nutrition				Dutra, T.A. and Fragoso, M.B.T. and Wanderley, T.M. and Bezerra, A.R. and Bueno, N.B. and de Oliveira, A.C.M.	Export Date: 25 June 2025; Cited By: 0 | RAYYAN-: {"Hameed"=>"Excluded", "OZIEGBE"=>"Excluded"} | RAYYAN-EXCLUSION-REASONS: background article,wrong study design,wrong publication type | USER-NOTES: {"OZIEGBE"=>["unrelated"]}	10.1017/S0007114525000443
43	rayyan-263463970	Women's reproductive mental health: currently available evidence and future directions for research, clinical practice and health policy	2025	World Psychiatry	24	2	196-215	Howard, L.M. and Wilson, C.A. and Reilly, T.J. and Moss, K.M. and Mishra, G.D. and Coupland-Smith, E. and Riecher-Rössler, A. and Seedat, S. and Smith, S. and Steinberg, J.R. and van Ditzhuijzen, J. and Oram, S.	Export Date: 25 June 2025; Cited By: 7 | RAYYAN-: {"Hameed"=>"Excluded", "OZIEGBE"=>"Excluded"} | RAYYAN-EXCLUSION-REASONS: background article,wrong publication type | USER-NOTES: {"OZIEGBE"=>["REV"]}	10.1002/wps.21305
44	rayyan-263463972	Psychological characteristics of obese patients with polycystic ovary syndrome and their impact on the efficacy of bariatric surgery	2025	China Journal of General Surgery	34	4	686-697	Pan, R. and Zhao, P. and Li, Y. and Tao, R. and Huang, X. and Liu, T. and Li, W. and Liu, S.	Export Date: 25 June 2025; Cited By: 0 | RAYYAN-: {"Hameed"=>"Excluded", "OZIEGBE"=>"Excluded"} | RAYYAN-EXCLUSION-REASONS: wrong population | USER-NOTES: {"OZIEGBE"=>["UNRELATED"]}	10.7659/j.issn.1005-6947.250102
45	rayyan-263463973	Use of complementary and alternative medicine among females with polycystic ovary syndrome in Jordan: A cross-sectional study	2024	BMJ Open	14	12		Awwad, O. and Saleh, M. and Bardaweel, S. and Alsamydai, A. and Afifi, F.U. and Akour, A. and Abu Tarboosh, R. and Hamdan, M. and Basha, A.S.	Export Date: 25 June 2025; Cited By: 0 | RAYYAN-: {"Hameed"=>"Excluded", "OZIEGBE"=>"Excluded"} | RAYYAN-EXCLUSION-REASONS: wrong outcome | USER-NOTES: {"OZIEGBE"=>["NO MENTION OF DEPRESSION"]}	10.1136/bmjopen-2024-088945
46	rayyan-263463974	Unraveling the gut microbiota’s role in PCOS: a new frontier in metabolic health	2025	Frontiers in Endocrinology	16			Li, C. and Cheng, D. and Ren, H. and Zhang, T.	Export Date: 25 June 2025; Cited By: 1 | RAYYAN-: {"Hameed"=>"Excluded", "OZIEGBE"=>"Excluded"} | RAYYAN-EXCLUSION-REASONS: background article,wrong publication type | USER-NOTES: {"OZIEGBE"=>["NO DEP/ANXI"]}	10.3389/fendo.2025.1529703
47	rayyan-263463976	Cardiometabolic risk factors in women: what’s sauce for the goose is not sauce for the gander	2025	Current Opinion in Endocrinology, Diabetes and Obesity	32	2	59-65	Loh, W.J. and Watts, G.F.	Export Date: 25 June 2025; Cited By: 1 | RAYYAN-: {"Hameed"=>"Excluded", "OZIEGBE"=>"Excluded"} | RAYYAN-EXCLUSION-REASONS: background article,wrong publication type | USER-NOTES: {"OZIEGBE"=>["REV"]}	10.1097/MED.0000000000000882
48	rayyan-263463977	International evidence-based recommendations for polycystic ovary syndrome in adolescents	2025	BMC Medicine	23	1		Peña, A.S. and Witchel, S.F. and Boivin, J. and Burgert, T.S. and Ee, C. and Hoeger, K.M. and Lujan, M.E. and Mousa, A. and Oberfield, S. and Tay, C.T. and Teede, H.	Export Date: 25 June 2025; Cited By: 2 | RAYYAN-: {"Hameed"=>"Excluded", "OZIEGBE"=>"Excluded"} | RAYYAN-EXCLUSION-REASONS: wrong study design,wrong publication type | USER-NOTES: {"OZIEGBE"=>["META"]}	10.1186/s12916-025-03901-w
49	rayyan-263463979	Delving into the therapeutic prospects of desmostachya bipinnata (L.) in the context of polycystic ovary syndrome (PCOS): A comprehensive review	2025	Phytomedicine Plus	5	1		Mishra, S. and Mittal, P.	Export Date: 25 June 2025; Cited By: 0 | RAYYAN-: {"Hameed"=>"Excluded", "OZIEGBE"=>"Excluded"} | RAYYAN-EXCLUSION-REASONS: background article,wrong publication type | USER-NOTES: {"OZIEGBE"=>["REV"]}	10.1016/j.phyplu.2025.100741
50	rayyan-263463980	Influence of mood disorders on outcomes of polycystic ovarian syndrome - A national inpatient sample study - 2016–2020	2025	Comprehensive Psychoneuroendocrinology	23			Weng, B. and Morrissey, R. and Lehn, J. and Beidas, M. and Abubakar, T. and Mirza, M.	Export Date: 25 June 2025; Cited By: 0 | RAYYAN-: {"Hameed"=>"Excluded", "OZIEGBE"=>"Excluded"} | RAYYAN-EXCLUSION-REASONS: wrong outcome | USER-NOTES: {"OZIEGBE"=>["REVIEW"]}	10.1016/j.cpnec.2025.100305
51	rayyan-263463981	The prevalence and risk of anxiety and depression in polycystic ovary syndrome: an overview of systematic reviews with meta-analysis	2025	Archives of Women's Mental Health	28	3	475-489	Infante-Cano, M. and García-Muñoz, C. and Matias-Soto, J. and Pineda-Escobar, S. and Villar-Alises, O. and Martinez-Calderon, J.	Export Date: 25 June 2025; Cited By: 0 | RAYYAN-: {"Hameed"=>"Excluded", "OZIEGBE"=>"Excluded"} | RAYYAN-EXCLUSION-REASONS: background article,wrong study design,wrong publication type | USER-NOTES: {"OZIEGBE"=>["REVIEW "]}	10.1007/s00737-024-01526-1
52	rayyan-263463984	Endocrine and metabolic effects of GLP-1 receptor agonists on women with PCOS, a narrative review	2025	Endocrine Connections	14	5		Monney, M. and Mavromati, M. and Leboulleux, S. and Gariani, K.	Export Date: 25 June 2025; Cited By: 0 | RAYYAN-: {"Hameed"=>"Excluded", "OZIEGBE"=>"Excluded"} | RAYYAN-EXCLUSION-REASONS: background article,wrong publication type | USER-NOTES: {"OZIEGBE"=>["REV"]}	10.1530/EC-24-0529
53	rayyan-263463986	Productivity loss due to polycystic ovary syndrome and its relationship to race, mental health and healthcare delivery indices	2024	F and S Reports	5	2	157-163	Huddleston, H.G. and Milani, A. and Blank, R.	Export Date: 25 June 2025; Cited By: 2 | RAYYAN-: {"Hameed"=>"Excluded", "OZIEGBE"=>"Excluded"} | RAYYAN-EXCLUSION-REASONS: wrong outcome,wrong population	10.1016/j.xfre.2024.02.004
54	rayyan-263463988	Metabolic landscape and pathogenic insights: a comprehensive analysis of high ovarian response in infertile women undergoing in vitro fertilization	2024	Journal of Ovarian Research	17	1		Ruan, L.-L. and Lv, X.-Y. and Hu, Y.-L. and Chen, M.-X. and Zhong, Z.-H. and Bao, M.-H. and Fu, L.-J. and Luo, X. and Yu, S.-M. and Wan, Q. and Ding, Y.-B.	Export Date: 25 June 2025; Cited By: 3 | RAYYAN-: {"Hameed"=>"Excluded", "OZIEGBE"=>"Excluded"} | RAYYAN-EXCLUSION-REASONS: wrong outcome | USER-NOTES: {"OZIEGBE"=>["NO DEP/ANXI"]}	10.1186/s13048-024-01411-6
55	rayyan-263463990	Bariatric surgery in women with PCOS and obesity	2024	The Lancet	403	10443	2456-2457	Morin-Papunen, L.	Export Date: 25 June 2025; Cited By: 4 | RAYYAN-: {"Hameed"=>"Excluded", "OZIEGBE"=>"Excluded"} | RAYYAN-EXCLUSION-REASONS: wrong publication type | USER-NOTES: {"OZIEGBE"=>["S R"]}	10.1016/S0140-6736(24)00811-0
56	rayyan-263463991	Maternal metabolic conditions as predictors of breastfeeding outcomes: Insights from an Australian cohort study	2024	Acta Obstetricia et Gynecologica Scandinavica	103	8	1570-1583	Rassie, K. and Dhungana, R.R. and Mousa, A. and Teede, H. and Joham, A.	Export Date: 25 June 2025; Cited By: 1 | RAYYAN-: {"Hameed"=>"Excluded", "OZIEGBE"=>"Excluded"} | RAYYAN-EXCLUSION-REASONS: wrong outcome,wrong population,background article | USER-NOTES: {"OZIEGBE"=>["UNREL"]}	10.1111/aogs.14868
57	rayyan-263463992	Physical fitness in Indian women with epilepsy on anti-seizure medications and its association with reproductive status, quality of life and stigma: A cross-sectional study	2024	Epilepsy and Behavior	156			Pattnaik, S.S. and Sarangi, S.C. and Mahey, R. and Tripathi, M.	Export Date: 25 June 2025; Cited By: 2 | RAYYAN-: {"Hameed"=>"Excluded", "OZIEGBE"=>"Excluded"} | RAYYAN-EXCLUSION-REASONS: wrong outcome,wrong population | USER-NOTES: {"OZIEGBE"=>["UNREL"]}	10.1016/j.yebeh.2024.109823
58	rayyan-263463993	ACE I/D gene polymorphisms and polycystic ovary syndrome manifestations	2024	Journal of Diabetes and Metabolic Disorders	23	1	681-688	Asadi, M. and Nickhah Klashami, Z. and Panahi, N. and Oheb, Y. and Khorasani, S. and Amoli, M.M.	Export Date: 25 June 2025; Cited By: 0 | RAYYAN-: {"Hameed"=>"Excluded", "OZIEGBE"=>"Excluded"} | RAYYAN-EXCLUSION-REASONS: wrong outcome,background article | USER-NOTES: {"OZIEGBE"=>["NO DEP/ANX"]}	10.1007/s40200-023-01335-w
59	rayyan-263463996	Belgian Patients of the European Registry for Hidradenitis Suppurativa (ERHS-Be): Data, Scores, and Phenotypes since 2015	2024	Dermatology	240	4	553-564	Heudens, S. and Sarkis, A.-S. and Daoud, M. and Daxhelet, M. and Benhadou, F. and Suppa, M. and Nobile, L. and Karama, J. and Njimi, H. and White, J.M. and Del Marmol, V.	Export Date: 25 June 2025; Cited By: 5 | RAYYAN-: {"Hameed"=>"Excluded", "OZIEGBE"=>"Excluded"} | RAYYAN-EXCLUSION-REASONS: wrong outcome,background article | USER-NOTES: {"OZIEGBE"=>["NBO PCOS"]}	10.1159/000538804
60	rayyan-263463997	Association between Female Reproductive Factors and Risk of Dementia	2024	Journal of Clinical Medicine	13	10		Pszczolowska, M. and Walczak, K. and Misków, W. and Mroziak, M. and Kozlowski, G. and Beszlej, J.A. and Leszek, J.	Export Date: 25 June 2025; Cited By: 3 | RAYYAN-: {"Hameed"=>"Excluded", "OZIEGBE"=>"Excluded"} | RAYYAN-EXCLUSION-REASONS: wrong publication type | USER-NOTES: {"OZIEGBE"=>["REV"]}	10.3390/jcm13102983
61	rayyan-263463998	Progesterone for premenstrual exacerbations of bipolar disorder in a 15-year-old girl with polycystic ovary syndrome	2024	Bipolar Disorders	26	8	824-826	Cen, H. and Zhang, L. and Liu, F.	Export Date: 25 June 2025; Cited By: 1 | RAYYAN-: {"Hameed"=>"Excluded", "OZIEGBE"=>"Excluded"} | RAYYAN-EXCLUSION-REASONS: wrong study design,wrong publication type	10.1111/bdi.13457
62	rayyan-263463999	Biallelic Germline BRCA1 Frameshift Mutations Associated with Isolated Diminished Ovarian Reserve	2024	International Journal of Molecular Sciences	25	22		Helbling-Leclerc, A. and Falampin, M. and Heddar, A. and Guerrini-Rousseau, L. and Marchand, M. and Cavadias, I. and Auger, N. and Bressac-de Paillerets, B. and Brugieres, L. and Lopez, B.S. and Polak, M. and Rosselli, F. and Misrahi, M.	Export Date: 25 June 2025; Cited By: 0 | RAYYAN-: {"Hameed"=>"Excluded", "OZIEGBE"=>"Excluded"} | RAYYAN-EXCLUSION-REASONS: wrong outcome,background article | USER-NOTES: {"OZIEGBE"=>["UNRELATED"]}	10.3390/ijms252212460
63	rayyan-263464000	Elevated circulating adiponectin levels do not prevent anxiety-like behavior in a PCOS-like mouse model	2024	Scientific Reports	14	1		Samad, M. and Ek, J. and Börchers, S. and Krieger, J.-P. and Stener-Victorin, E. and Skibicka, K.P. and Asterholm, I.W. and Benrick, A.	Export Date: 25 June 2025; Cited By: 0 | RAYYAN-: {"Hameed"=>"Excluded", "OZIEGBE"=>"Excluded"} | RAYYAN-EXCLUSION-REASONS: wrong population,background article | USER-NOTES: {"OZIEGBE"=>["ANIMAL"]}	10.1038/s41598-023-50503-8
64	rayyan-263464001	Primary amenorrhoea	2024	Obstetrics, Gynaecology and Reproductive Medicine	34	6	147-152	Williams, C.E.	Export Date: 25 June 2025; Cited By: 0 | RAYYAN-: {"Hameed"=>"Excluded", "OZIEGBE"=>"Excluded"} | RAYYAN-EXCLUSION-REASONS: wrong publication type | USER-NOTES: {"OZIEGBE"=>["REV"]}	10.1016/j.ogrm.2024.03.001
65	rayyan-263464003	Gonadal dysfunction in women with diabetes mellitus	2024	Endocrine	85	2	461-472	Zaimi, M. and Michalopoulou, O. and Stefanaki, K. and Kazakou, P. and Vasileiou, V. and Psaltopoulou, T. and Karagiannakis, D.S. and Paschou, S.A.	Export Date: 25 June 2025; Cited By: 9 | RAYYAN-: {"Hameed"=>"Excluded", "OZIEGBE"=>"Excluded"} | RAYYAN-EXCLUSION-REASONS: wrong population | USER-NOTES: {"OZIEGBE"=>["REV"]}	10.1007/s12020-024-03729-z
66	rayyan-263464005	Risk of polycystic ovary syndrome: a population-based analysis of sociodemographic factors, healthcare access, health behaviors, and health status	2024	BMC Women's Health	24	1		Alenzi, E.O. and Alqntash, N.H. and Almajed, E.H. and AlZabin, A.K.	Export Date: 25 June 2025; Cited By: 0 | RAYYAN-: {"Hameed"=>"Excluded", "OZIEGBE"=>"Excluded"} | RAYYAN-EXCLUSION-REASONS: wrong outcome | USER-NOTES: {"OZIEGBE"=>["no depression/anxiety"]}	10.1186/s12905-024-03446-9
67	rayyan-263464006	Growth Restriction in the Offspring of Mothers with Polycystic Ovary Syndrome	2024	JAMA Network Open	7	8	e2430543	Talmo, M.S.A. and Fløysand, I.S. and Nilsen, G.Ø. and Løvvik, T.S. and Ødegård, Rø. and Juliusson, P.B. and Vanky, E. and Simpson, M.R.	Export Date: 25 June 2025; Cited By: 3 | RAYYAN-: {"Hameed"=>"Excluded", "OZIEGBE"=>"Excluded"} | RAYYAN-EXCLUSION-REASONS: wrong outcome,wrong population | USER-NOTES: {"OZIEGBE"=>["WRRONG POP"]}	10.1001/jamanetworkopen.2024.30543
68	rayyan-263464007	A review on the nexus of autophagy genes from the perspective of polycystic ovary syndrome	2024	Biology of the Cell	116	7		Khatun, A. and Nasrin, T. and Hassan, M.S. and Hoque, M. and Hoda, M. and Ali, S.	Export Date: 25 June 2025; Cited By: 0 | RAYYAN-: {"Hameed"=>"Excluded", "OZIEGBE"=>"Excluded"} | RAYYAN-EXCLUSION-REASONS: background article,wrong publication type | USER-NOTES: {"OZIEGBE"=>["REVIEW"]}	10.1111/boc.202300069
69	rayyan-263464008	Sleep disturbances and female infertility: a systematic review	2024	BMC Women's Health	24	1		Li, J. and Huang, Y. and Xu, S. and Wang, Y.	Export Date: 25 June 2025; Cited By: 1 | RAYYAN-: {"Hameed"=>"Excluded", "OZIEGBE"=>"Excluded"} | RAYYAN-EXCLUSION-REASONS: wrong publication type | USER-NOTES: {"OZIEGBE"=>["S R"]}	10.1186/s12905-024-03508-y
70	rayyan-263464009	Assessment of Prevalence, Knowledge of Polycystic Ovary Syndrome and Health-related Practices among Female Nurses in Lebanon	2024	Open Public Health Journal	17			Srour, I. and Salhab, S. and Skaiki, H. and Sakr, S. and Sheet, I.	Export Date: 25 June 2025; Cited By: 0 | RAYYAN-: {"Hameed"=>"Excluded", "OZIEGBE"=>"Excluded"} | RAYYAN-EXCLUSION-REASONS: wrong outcome,background article | USER-NOTES: {"OZIEGBE"=>["UNRELATED"]}	10.2174/0118749445299594240430054249
71	rayyan-263464011	Unexpected delivery: cryptic pregnancy	2024	BMJ Case Reports	17	11		Dunphy, L. and Boyle, S. and Coughlin, L.	Export Date: 25 June 2025; Cited By: 0 | RAYYAN-: {"Hameed"=>"Excluded", "OZIEGBE"=>"Excluded"} | RAYYAN-EXCLUSION-REASONS: background article,wrong study design,wrong publication type | USER-NOTES: {"OZIEGBE"=>["unrelated..no dep/anx"]}	10.1136/bcr-2024-261287
72	rayyan-263464013	Unstable angina secondary to left main coronary artery vasculitis as a rare initial manifestation of systemic lupus erythematosus. A case report	2024	Archivos Peruanos de Cardiologia y Cirugia Cardiovascular	5	3	171-175	Ponce-Gallegos, J. and García-Diaz, J.A. and Alanis-Ponce, J.J. and Salinas-Ulloa, C.Y. and Velázquez-Padilla, J.P. and Ponce-Gallegos, M.A.	Export Date: 25 June 2025; Cited By: 0 | RAYYAN-: {"Hameed"=>"Excluded", "OZIEGBE"=>"Excluded"} | RAYYAN-EXCLUSION-REASONS: background article,wrong publication type | USER-NOTES: {"OZIEGBE"=>["C R"]}	10.47487/apcyccv.v5i3.372
73	rayyan-263464014	Diagnosis Experiences in Individuals With Lean Polycystic Ovary Syndrome	2024	Nursing for Women's Health	28	6	416-428	Masters, M. and Dropping, K. and Parry-Jones, A. and Sinley, R.	Export Date: 25 June 2025; Cited By: 0 | RAYYAN-: {"Hameed"=>"Excluded", "OZIEGBE"=>"Excluded"} | RAYYAN-EXCLUSION-REASONS: background article,wrong study design | USER-NOTES: {"OZIEGBE"=>["NO DEP"]}	10.1016/j.nwh.2024.05.003
74	rayyan-263464015	Food Cravings and Obesity in Women with Polycystic Ovary Syndrome: Pathophysiological and Therapeutic Considerations	2024	Nutrients	16	7		Stefanaki, K. and Karagiannakis, D.S. and Peppa, M. and Vryonidou, A. and Kalantaridou, S. and Goulis, D.G. and Psaltopoulou, T. and Paschou, S.A.	Export Date: 25 June 2025; Cited By: 3 | RAYYAN-: {"Hameed"=>"Excluded", "OZIEGBE"=>"Excluded"} | RAYYAN-EXCLUSION-REASONS: wrong outcome,background article | USER-NOTES: {"OZIEGBE"=>["REV"]}	10.3390/nu16071049
75	rayyan-263464017	Dietary and lifestyle-related factors behind delayed conception in females	2024	Food Science and Nutrition	12	9	6226-6241	Rizvi, M.K. and Rabail, R. and Munir, S. and Rizvi, M.W. and Abdi, G. and Aadil, R.M.	Export Date: 25 June 2025; Cited By: 0 | RAYYAN-: {"Hameed"=>"Excluded", "OZIEGBE"=>"Excluded"} | RAYYAN-EXCLUSION-REASONS: background article,wrong publication type | USER-NOTES: {"OZIEGBE"=>["REV"]}	10.1002/fsn3.4274
76	rayyan-263464018	A Review of Polycystic Ovary Syndrome Treatment	2024	U.S. Pharmacist	49	9	17-22	Marshall, L.L.	Export Date: 25 June 2025; Cited By: 0 | RAYYAN-: {"Hameed"=>"Excluded", "OZIEGBE"=>"Excluded"} | RAYYAN-EXCLUSION-REASONS: wrong publication type | USER-NOTES: {"OZIEGBE"=>["REV"]}
77	rayyan-263464019	Chronotypes in middle-aged women with polycystic ovary syndrome: A population-based study	2024	Acta Obstetricia et Gynecologica Scandinavica	103	12	2554-2565	Kroneld, L. and Polo-Kantola, P. and Ollila, M.-M. and Arffman, R.K. and Hurskainen, E. and Morin-Papunen, L. and Jokimaa, V. and Piltonen, T.T.	Export Date: 25 June 2025; Cited By: 0 | RAYYAN-: {"Hameed"=>"Excluded", "OZIEGBE"=>"Excluded"} | RAYYAN-EXCLUSION-REASONS: wrong outcome,background article | USER-NOTES: {"OZIEGBE"=>["NO DEP/ANX"]}	10.1111/aogs.14991
78	rayyan-263464020	Polycystic ovary syndrome and its multidimensional impacts on women’s mental health A narrative review	2024	Medicine (United States)	103	25		Almhmoud, H. and Alatassi, L. and Baddoura, M. and Sandouk, J. and Alkayali, M.Z. and Najjar, H. and Zaino, B.	Export Date: 25 June 2025; Cited By: 8 | RAYYAN-: {"Hameed"=>"Excluded", "OZIEGBE"=>"Excluded"} | RAYYAN-EXCLUSION-REASONS: wrong study design,wrong publication type	10.1097/MD.0000000000038647
79	rayyan-263464022	Evaluation of Sleep Disturbances in Women with Polycystic Ovary Syndrome	2024	International Journal of Infertility and Fetal Medicine	15	2	83-92	Krishnan, N. and Suganya, B. and Hemamalini, A.J.	Export Date: 25 June 2025; Cited By: 0 | RAYYAN-: {"Hameed"=>"Excluded", "OZIEGBE"=>"Excluded"} | RAYYAN-EXCLUSION-REASONS: wrong outcome,background article | USER-NOTES: {"OZIEGBE"=>["SLEEP DISORDER"]}	10.5005/jp-journals-10016-1341
80	rayyan-263464023	Correlation of Insulin Resistance and Anti-müllerian Hormone in Women with Polycystic Ovarian Syndrome	2024	Journal of South Asian Federation of Obstetrics and Gynaecology	16	4	397-401	Singh, P. and Choudhary, A. and Agarwal, S. and Saxena, N. and Bahuguna, N.	Export Date: 25 June 2025; Cited By: 0 | RAYYAN-: {"Hameed"=>"Excluded", "OZIEGBE"=>"Excluded"} | RAYYAN-EXCLUSION-REASONS: wrong outcome | USER-NOTES: {"OZIEGBE"=>["NODEP/ANXI"]}	10.5005/jp-journals-10006-2457
81	rayyan-263464024	Gut bacteriome and mood disorders in women with PCOS	2024	Human Reproduction	39	6	1291-1302	Lee, S. and Tejesvi, M.V. and Hurskainen, E. and Aasmets, O. and Plaza-Díaz, J. and Franks, S. and Morin-Papunen, L. and Tapanainen, J.S. and Ruuska, T.S. and Altmäe, S. and Org, E. and Salumets, A. and Arffman, R.K. and Piltonen, T.T.	Export Date: 25 June 2025; Cited By: 2 | RAYYAN-: {"Hameed"=>"Excluded", "OZIEGBE"=>"Excluded"} | RAYYAN-EXCLUSION-REASONS: wrong outcome	10.1093/humrep/deae073
82	rayyan-263464025	Familial coaggregation and shared genetic influence between major depressive disorder and gynecological diseases	2024	European Journal of Epidemiology	39	10	1161-1170	Chen, C.-Y. and Cheng, C.-F. and Chen, P.-C. and Wu, C.-S. and Lin, M.-C. and Su, M.-H. and Chang, C.Y.-Y. and Pan, Y.-J. and Huang, Y.-T. and Fan, C.-C. and Wang, S.-H.	Export Date: 25 June 2025; Cited By: 2 | RAYYAN-: {"Hameed"=>"Excluded", "OZIEGBE"=>"Excluded"} | RAYYAN-EXCLUSION-REASONS: wrong study design | USER-NOTES: {"OZIEGBE"=>["REVIEW"]}	10.1007/s10654-024-01166-w
83	rayyan-263464026	Helsmoortel-Van der Aa syndrome in a 13-year-old girl with autistic spectrum disorder, dysmorphism, a right solitary kidney, and polycystic ovaries: a case report	2024	Journal of Medical Case Reports	18	1		Al-Enezi, E. and Alghamdi, M. and Al-Enezi, K. and AlBalwi, M. and Davies, W. and Eyaid, W.	Export Date: 25 June 2025; Cited By: 1 | RAYYAN-: {"Hameed"=>"Excluded", "OZIEGBE"=>"Excluded"} | RAYYAN-EXCLUSION-REASONS: wrong population,wrong publication type	10.1186/s13256-024-04746-2
84	rayyan-263464027	Features of diagnosis and treatment of reproductive health of women with epilepsy: A literature review	2024	Reproductive Medicine (Central Asia)	2024	2	45-53	Lokshin, V.N. and Ashirbekova, A.M. and Buribaeva, Z.K. and Kondybaeva, A.M.	Export Date: 25 June 2025; Cited By: 0 | RAYYAN-: {"Hameed"=>"Excluded", "OZIEGBE"=>"Excluded"} | RAYYAN-EXCLUSION-REASONS: background article,wrong publication type | USER-NOTES: {"OZIEGBE"=>["REV"]}	10.37800/RM.2.2024.45-53
85	rayyan-263464028	Polycystic ovary syndrome (PCOS) and its psychological consequences	2024	Mentalhigiene es Pszichoszomatika	25	3	176-188	Tóth, E. and Makó, Sz.H. and Teleki, S.Á.	Export Date: 25 June 2025; Cited By: 0 | RAYYAN-: {"Hameed"=>"Excluded", "OZIEGBE"=>"Excluded"} | RAYYAN-EXCLUSION-REASONS: wrong publication type | USER-NOTES: {"OZIEGBE"=>["REV"]}	10.1556/0406.2024.00056
86	rayyan-263464030	Summary of the 2023 international evidence-based guideline for the assessment and management of polycystic ovary syndrome: an Australian perspective	2024	Medical Journal of Australia	221	7	389-395	Teede, H.J. and Mousa, A. and Tay, C.T. and Costello, M.F. and Brennan, L. and Norman, R.J. and Pena, A.S. and Boyle, J.A. and Joham, A. and Berry, L. and Moran, L.	Export Date: 25 June 2025; Cited By: 4 | RAYYAN-: {"Hameed"=>"Excluded", "OZIEGBE"=>"Excluded"} | RAYYAN-EXCLUSION-REASONS: background article,wrong study design,wrong publication type | USER-NOTES: {"OZIEGBE"=>["REV"]}	10.5694/mja2.52432
87	rayyan-263464031	Sulforaphane's role in Redefining autophagic Responses in depression associated with polycystic ovarian syndrome: Unveiling the SIRT1/AMPK/LKB1 pathway connection	2024	European Journal of Pharmacology	969			Kamel, A.S. and El-Sayed, S.S. and EL Sayed, N.S.	Export Date: 25 June 2025; Cited By: 5 | RAYYAN-: {"Hameed"=>"Excluded", "OZIEGBE"=>"Excluded"} | RAYYAN-EXCLUSION-REASONS: wrong population | USER-NOTES: {"OZIEGBE"=>["RATS"]}	10.1016/j.ejphar.2024.176477
88	rayyan-263464037	Bariatric surgery for spontaneous ovulation in women living with polycystic ovary syndrome: the BAMBINI multicentre, open-label, randomised controlled trial	2024	The Lancet	403	10443	2489-2503	Samarasinghe, S.N.S. and Leca, B. and Alabdulkader, S. and Dimitriadis, G.K. and Davasgaium, A. and Thadani, P. and Parry, K. and Luli, M. and O'Donnell, K. and Johnson, B. and Abbara, A. and Seyfried, F. and Morman, R. and Ahmed, A.R. and Hakky, S. and Tsironis, C. and Purkayastha, S. and le Roux, C.W. and Franks, S. and Menon, V. and Randeva, H. and Miras, A.D.	Export Date: 25 June 2025; Cited By: 22 | RAYYAN-: {"Hameed"=>"Excluded", "OZIEGBE"=>"Excluded"} | RAYYAN-EXCLUSION-REASONS: wrong outcome,background article | USER-NOTES: {"OZIEGBE"=>["NO DEP/ANXI"]}	10.1016/S0140-6736(24)00538-5
89	rayyan-263464038	Kyukikyogaito contributed to pregnancy in a patient with polycystic ovary syndrome and cerebellar infarction	2024	Traditional and Kampo Medicine	11	3	261-262	Tanaka, H. and Miura, H. and Terada, Y. and Nakae, H.	Export Date: 25 June 2025; Cited By: 0 | RAYYAN-: {"Hameed"=>"Excluded", "OZIEGBE"=>"Excluded"} | RAYYAN-EXCLUSION-REASONS: wrong outcome | USER-NOTES: {"OZIEGBE"=>["NIL DEP/ANXI"]}	10.1002/tkm2.1427
90	rayyan-263464039	Pharmacological management of polycystic ovary syndrome	2024	Australian Prescriber	47	4	109-112	Ee, C. and Tay, C.T.	Export Date: 25 June 2025; Cited By: 2 | RAYYAN-: {"Hameed"=>"Excluded", "OZIEGBE"=>"Excluded"} | RAYYAN-EXCLUSION-REASONS: wrong outcome,background article | USER-NOTES: {"OZIEGBE"=>["review article"]}	10.18773/AUSTPRESCR.2024.030
91	rayyan-263464040	Epigenetic/circadian clocks and PCOS	2024	Human Reproduction	39	6	1167-1175	Vatier, C. and Christin-Maitre, S.	Export Date: 25 June 2025; Cited By: 13 | RAYYAN-: {"Hameed"=>"Excluded", "OZIEGBE"=>"Excluded"} | RAYYAN-EXCLUSION-REASONS: background article,wrong study design,wrong publication type | USER-NOTES: {"OZIEGBE"=>["REV"]}	10.1093/humrep/deae066
92	rayyan-263464042	Augmented Safety Profile of Ultrasound-Guided Gluteal Fat Transfer: Retrospective Study With 1815 Patients	2024	Aesthetic Surgery Journal	44	4	NP263-NP270	Vidal-Laureano, N. and Huerta, C.T. and Perez, E.A. and Earle, S.A.	Export Date: 25 June 2025; Cited By: 3 | RAYYAN-: {"Hameed"=>"Excluded", "OZIEGBE"=>"Excluded"} | RAYYAN-EXCLUSION-REASONS: wrong outcome,wrong publication type | USER-NOTES: {"OZIEGBE"=>["REV"]}	10.1093/asj/sjad377
93	rayyan-263464044	Inositol for Polycystic Ovary Syndrome: A Systematic Review and Meta-analysis to Inform the 2023 Update of the International Evidence-based PCOS Guidelines	2024	Journal of Clinical Endocrinology and Metabolism	109	6	1630-1655	Fitz, V. and Graca, S. and Mahalingaiah, S. and Liu, J. and Lai, L. and Butt, A. and Armour, M. and Rao, V. and Naidoo, D. and Maunder, A. and Yang, G. and Vaddiparthi, V. and Witchel, S.F. and Pena, A. and Spritzer, P.M. and Li, R. and Tay, C. and Mousa, A. and Teede, H. and Ee, C.	Export Date: 25 June 2025; Cited By: 14 | RAYYAN-: {"Hameed"=>"Excluded", "OZIEGBE"=>"Excluded"} | RAYYAN-EXCLUSION-REASONS: background article,wrong study design,wrong publication type | USER-NOTES: {"OZIEGBE"=>["systematic review"]}	10.1210/clinem/dgad762
94	rayyan-263464045	Doctors only blame the patients: a systems analysis of polycystic ovarian syndrome (PCOS)	2024	International Journal of Health Governance	29	3	255-270	Mathur, D.	Export Date: 25 June 2025; Cited By: 1 | RAYYAN-: {"Hameed"=>"Excluded", "OZIEGBE"=>"Excluded"} | RAYYAN-EXCLUSION-REASONS: background article,wrong study design | USER-NOTES: {"OZIEGBE"=>["NO DEP"]}	10.1108/IJHG-05-2024-0059
95	rayyan-263464046	Prenatal Androgen Exposure Induces Anxiety-Like Behavior in Ewes	2024	Neuroendocrinology	114	8	721-732	Chasles, M. and Fleurot, R. and Giacobini, P. and Tillet, Y.	Export Date: 25 June 2025; Cited By: 0 | RAYYAN-: {"Hameed"=>"Excluded", "OZIEGBE"=>"Excluded"} | RAYYAN-EXCLUSION-REASONS: wrong population,background article | USER-NOTES: {"OZIEGBE"=>["ANIMAL"]}	10.1159/000539111
96	rayyan-263464049	The impact of type 2 diabetes on polycystic ovary syndrome in patients undergoing sleeve gastrectomy	2024	Human Reproduction	39	9	2079-2088	Zhu, T. and Zhao, Y. and Bi, X. and Zhao, P. and Liu, T. and Li, Y. and Li, S. and Zhao, S. and Liu, S. and Huang, X.	Export Date: 25 June 2025; Cited By: 1 | RAYYAN-: {"Hameed"=>"Excluded", "OZIEGBE"=>"Excluded"} | RAYYAN-EXCLUSION-REASONS: wrong outcome | USER-NOTES: {"OZIEGBE"=>["UNRELATED"]}	10.1093/humrep/deae159
97	rayyan-263464052	Psychological symptoms and brain activity alterations in women with PCOS and their relation to the reduced quality of life: a narrative review	2024	Journal of Endocrinological Investigation	47	7	2025-01-22	Pinto, J. and Cera, N. and Pignatelli, D.	Export Date: 25 June 2025; Cited By: 12 | RAYYAN-: {"Hameed"=>"Excluded", "OZIEGBE"=>"Excluded"} | RAYYAN-EXCLUSION-REASONS: background article,wrong publication type | USER-NOTES: {"OZIEGBE"=>["REV"]}	10.1007/s40618-024-02329-y
98	rayyan-263464054	Incident Cancer Risk in Patients with Incident Type 2 Diabetes Mellitus in Hungary (Part 1)	2024	Cancers	16	9		Abonyi-Tóth, Z. and Rokszin, G. and Fábián, I. and Kiss, Z. and Jermendy, G. and Kempler, P. and Lengyel, C. and Wittmann, I. and Molnár, G.A. and Süto, G.	Export Date: 25 June 2025; Cited By: 1 | RAYYAN-: {"Hameed"=>"Excluded", "OZIEGBE"=>"Excluded"} | RAYYAN-EXCLUSION-REASONS: wrong outcome	10.3390/cancers16091745
99	rayyan-263464055	Acupuncture treatment mechanism and research progress of insulin resistance in polycystic ovary syndrome	2024	Chinese Journal of General Practice	22	10		Chen, L. and Wang, H. and Li, R. and Wang, X. and Yin, H. and Guo, Y.	Export Date: 25 June 2025; Cited By: 0 | RAYYAN-: {"Hameed"=>"Excluded", "OZIEGBE"=>"Excluded"} | RAYYAN-EXCLUSION-REASONS: wrong outcome,background article | USER-NOTES: {"OZIEGBE"=>["UNRELATED"]}	10.16766/j.cnki.issn.1674-4152.003728
100	rayyan-263464057	International PCOS guideline clinical research priorities roadmap: a co-designed approach aligned with end-user priorities in a neglected women's health condition	2024	eClinicalMedicine	78			Teede, H.J. and Gibson, M. and Laven, J. and Dokras, A. and Moran, L.J. and Piltonin, T. and Costello, M. and Mousa, A. and Joham, A.E. and Tay, C.T. and Arlt, W. and Azziz, R. and Balen, A. and Bedson, L. and Berry, L. and Boivin, J. and Boyle, J. and Brennan, L. and Brown, W. and Burgert, T. and Busby, M. and Ee, C. and Garad, R.M. and Harrison, C. and Hart, R. and Misso, M. and Morman, R. and …	Export Date: 25 June 2025; Cited By: 3 | RAYYAN-: {"Hameed"=>"Excluded", "OZIEGBE"=>"Excluded"} | RAYYAN-EXCLUSION-REASONS: wrong outcome,background article | USER-NOTES: {"OZIEGBE"=>["REV"]}	10.1016/j.eclinm.2024.102927
101	rayyan-263464058	Hyperandrogenism and Cardiometabolic Risk in Pre- and Postmenopausal Women - What Is the Evidence?	2024	Journal of Clinical Endocrinology and Metabolism	109	5	1202-1213	Hirschberg, A.L.	Export Date: 25 June 2025; Cited By: 13 | RAYYAN-: {"Hameed"=>"Excluded", "OZIEGBE"=>"Excluded"} | RAYYAN-EXCLUSION-REASONS: background article,wrong publication type | USER-NOTES: {"OZIEGBE"=>["REVIEW"]}	10.1210/clinem/dgad590
102	rayyan-263464060	Automated Extraction of Patient-Centered Outcomes After Breast Cancer Treatment: An Open-Source Large Language Model–Based Toolkit	2024	JCO Clinical Cancer Informatics	8			Luo, M. and Trivedi, S. and Kurian, A.W. and Ward, K. and Keegan, T.H.M. and Rubin, D. and Banerjee, I.	Export Date: 25 June 2025; Cited By: 3 | RAYYAN-: {"Hameed"=>"Excluded", "OZIEGBE"=>"Excluded"} | RAYYAN-EXCLUSION-REASONS: wrong outcome,wrong population,background article | USER-NOTES: {"OZIEGBE"=>["UNRELATED"]}	10.1200/CCI.23.00258
103	rayyan-263464061	Severe ovarian hyperstimulation syndrome following sole gonadotropin-releasing hormone (GnRH) agonist trigger: a case series and literature review	2024	Archives of Gynecology and Obstetrics	310	5	2297-2304	Berkovitz-Shperling, R. and Samara, N. and Meir, R. and Dominsky, O. and Azam, F. and Feferkorn, I.	Export Date: 25 June 2025; Cited By: 0 | RAYYAN-: {"Hameed"=>"Excluded", "OZIEGBE"=>"Excluded"} | RAYYAN-EXCLUSION-REASONS: background article,wrong publication type | USER-NOTES: {"OZIEGBE"=>["UNRELATED"]}	10.1007/s00404-024-07740-7
104	rayyan-263464062	Laser and Light-Based Therapies for Hirsutism Management in Women with Polycystic Ovarian Syndrome: A Systematic Review	2024	JAMA Dermatology	160	7	746-757	Tan, K. and Coster, T. and Mousa, A. and Mar, A. and Piltonen, T. and Boyle, J.A. and Teede, H. and Joham, A. and Romualdi, D. and Tay, C.T.	Export Date: 25 June 2025; Cited By: 3 | RAYYAN-: {"Hameed"=>"Excluded", "OZIEGBE"=>"Excluded"} | RAYYAN-EXCLUSION-REASONS: background article,wrong study design,wrong publication type | USER-NOTES: {"OZIEGBE"=>["S R"]}	10.1001/jamadermatol.2024.0623
105	rayyan-263464063	Precision Medicine to Redefine Insulin Secretion and Monogenic Diabetes-Randomized Controlled Trial (PRISM-RCT) in Chinese patients with young-onset diabetes: Design, methods and baseline characteristics	2024	BMJ Open Diabetes Research and Care	12	3		Chun Kwan, O. and Fan, Y.N. and Fan, B. and Lim, C. and Lau, E.S.H. and Tsoi, S.T.F. and Wan, R. and Lai, W.Y. and Poon, E.W.M. and Ho, J. and Ho, C.C.Y. and Fung, C. and Lee, E.K.P. and Wong, S.Y.S. and Wang, M. and Ozaki, R. and Cheung, E. and Ma, R.C.W. and Chow, E. and Kong, A.P.S. and Luk, A. and Chan, J.C.N.	Export Date: 25 June 2025; Cited By: 4 | RAYYAN-: {"Hameed"=>"Excluded", "OZIEGBE"=>"Excluded"} | RAYYAN-EXCLUSION-REASONS: wrong population,background article | USER-NOTES: {"OZIEGBE"=>["no PCOS"]}	10.1136/bmjdrc-2024-004120
106	rayyan-263464064	Fertility Perspectives and Concerns in Adolescents With PCOS Compared to Controls	2024	Journal of Adolescent Health	75	5	836-841	Salhah, H. and Bonny, A. and Benedict, J. and Nahata, L.	Export Date: 25 June 2025; Cited By: 0 | RAYYAN-: {"Hameed"=>"Excluded", "OZIEGBE"=>"Excluded"} | RAYYAN-EXCLUSION-REASONS: wrong outcome,background article | USER-NOTES: {"OZIEGBE"=>["NO DEP/ANXI"]}	10.1016/j.jadohealth.2024.06.021
107	rayyan-263464066	Protocol for a randomized comparative effectiveness trial comparing a very low-carbohydrate diet to DASH diet for polycystic ovary syndrome: the SUPER (Supporting Understanding of PCOS Education and Research) trial	2024	Trials	25	1		Greenwell, S. and Jones, A. and Smith, Y.R. and Marriott, D. and Aikens, J.E. and Padmanabhan, V. and Saslow, L.R.	Export Date: 25 June 2025; Cited By: 0 | RAYYAN-: {"Hameed"=>"Excluded", "OZIEGBE"=>"Excluded"} | RAYYAN-EXCLUSION-REASONS: background article,wrong publication type | USER-NOTES: {"OZIEGBE"=>["TRIAL PAPER"]}	10.1186/s13063-024-08583-y
108	rayyan-263464067	Association Between Intrauterine System Hormone Dosage and Depression Risk	2024	The American journal of psychiatry	181	9	834-841	Larsen, S.V. and Mikkelsen, A.P. and Ozenne, B. and Munk-Olsen, T. and Lidegaard, Ø. and Frokjaer, V.G.	Export Date: 25 June 2025; Cited By: 8 | RAYYAN-: {"Hameed"=>"Excluded", "OZIEGBE"=>"Excluded"} | RAYYAN-EXCLUSION-REASONS: wrong population,background article | USER-NOTES: {"OZIEGBE"=>["NO PCOS"]}	10.1176/appi.ajp.20230909
109	rayyan-263464068	Amenorrhea as a presentation of Cushing’s syndrome	2024	Endocrinology, Diabetes and Metabolism Case Reports	2024	3		Alhajeri, A. and Hajji, S. and Aljenaee, K.	Export Date: 25 June 2025; Cited By: 0 | RAYYAN-: {"Hameed"=>"Excluded", "OZIEGBE"=>"Excluded"} | RAYYAN-EXCLUSION-REASONS: wrong study design,wrong publication type | USER-NOTES: {"OZIEGBE"=>["did not mention PCOS and cushings"]}	10.1530/EDM-23-0152
110	rayyan-263464069	Unmet clinical needs in women with polycystic ovary syndrome in regard to mental health: a cross-sectional study	2024	Archives of Gynecology and Obstetrics	309	5	2115-2126	Sourouni, M. and Estermann, J. and Bitterlich, N. and Weidlinger, S. and Bachmann, A. and Stute, P.	Export Date: 25 June 2025; Cited By: 2 | RAYYAN-: {"Hameed"=>"Excluded", "OZIEGBE"=>"Excluded"} | RAYYAN-EXCLUSION-REASONS: wrong outcome,background article | USER-NOTES: {"OZIEGBE"=>["NO DEP/ANX"]}	10.1007/s00404-024-07452-y
111	rayyan-263464070	Assessment of the Validity and Quality of Polycystic Ovarian Syndrome (PCOS) Screening Tools Available for Women Globally: A Systematic Review	2024	Clinics and Practice	14	5	1625-1649	Sacca, L. and Lobaina, D. and Knopf, E. and Burgoa, S. and Jimenez, S. and Okwaraji, G. and Etzel, M. and Vardanyan, V. and Tharp, M. and Rao, M. and Jhumkhawala, V. and Sohmer, J. and Densley, S. and Linzer, N. and Meka, P. and Diaz, D. and Knecht, M. and Hopkins, D.K. and Kitsantas, P. and Mejia, M. and Wilson, C.	Export Date: 25 June 2025; Cited By: 0 | RAYYAN-: {"Hameed"=>"Excluded", "OZIEGBE"=>"Excluded"} | RAYYAN-EXCLUSION-REASONS: wrong publication type | USER-NOTES: {"OZIEGBE"=>["S R"]}	10.3390/clinpract14050131
112	rayyan-263464071	Does Prevalence of Female Sexual Dysfunction Differ among Infertile Patients with or without Polycystic Ovary Syndrome: A Cross-Sectional Study	2024	International Journal of Fertility and Sterility	18	4	367-372	Khashayar, P. and Pourghayoomi, M. and Sharafi, E. and Kashani, L. and Shirzad, N.	Export Date: 25 June 2025; Cited By: 0 | RAYYAN-: {"Hameed"=>"Excluded", "OZIEGBE"=>"Excluded"} | RAYYAN-EXCLUSION-REASONS: wrong outcome,background article | USER-NOTES: {"OZIEGBE"=>["NO DEP/NO ANXI"]}	10.22074/ijfs.2023.2005240.1486
113	rayyan-263464073	Therapeutic effects of saffron (Crocus sativus L) on female reproductive system disorders: A systematic review	2024	Phytotherapy Research	38	6	2832-2846	Hasheminasab, F.S. and Azimi, M. and Raeiszadeh, M.	Export Date: 25 June 2025; Cited By: 3 | RAYYAN-: {"Hameed"=>"Excluded", "OZIEGBE"=>"Excluded"} | RAYYAN-EXCLUSION-REASONS: background article,wrong study design,wrong publication type | USER-NOTES: {"OZIEGBE"=>["S R"]}	10.1002/ptr.8186
114	rayyan-263464074	Pregnancy, Reproductive Factors, and Female Heart Failure Risk and Outcomes	2024	Current Heart Failure Reports	21	3	203-213	Moreno, G. and Martínez-Sellés, M. and Vicente-Galán, M.J. and Vicent, L.	Export Date: 25 June 2025; Cited By: 1 | RAYYAN-: {"Hameed"=>"Excluded", "OZIEGBE"=>"Excluded"} | RAYYAN-EXCLUSION-REASONS: wrong publication type | USER-NOTES: {"OZIEGBE"=>["REV"]}	10.1007/s11897-024-00657-x
115	rayyan-263464075	Pregnancy with endometriosis: Assessment of national-level trends, characteristics, and maternal morbidity at delivery	2024	European Journal of Obstetrics and Gynecology and Reproductive Biology	299		2025-01-11	Violette, C.J. and Aberle, L.S. and Anderson, Z.S. and Komatsu, E.J. and Song, B.B. and Mandelbaum, R.S. and Matsuzaki, S. and Ouzounian, J.G. and Matsuo, K.	Export Date: 25 June 2025; Cited By: 2 | RAYYAN-: {"Hameed"=>"Excluded", "OZIEGBE"=>"Excluded"} | RAYYAN-EXCLUSION-REASONS: wrong outcome,wrong population | USER-NOTES: {"OZIEGBE"=>["UNREL"]}	10.1016/j.ejogrb.2024.05.011
116	rayyan-263464076	History taking and management of a patient presenting with acne	2024	Family Medicine OSCE: First Aid to Objective Structured Clinical Examination: Third Edition			2025-03-05	Al Hammadi, K. and Al Maskari, B. and Al Memari, S.	Export Date: 25 June 2025; Cited By: 0 | RAYYAN-: {"Hameed"=>"Excluded", "OZIEGBE"=>"Excluded"} | RAYYAN-EXCLUSION-REASONS: wrong study design,wrong publication type	10.1007/978-981-99-5530-5_1
117	rayyan-263464077	Role of the gut microbiota and innate immunity in polycystic ovary syndrome: Current updates and future prospects	2024	Journal of Cellular and Molecular Medicine	28	8		Zhou, M. and Yu, J. and Li, X. and Ruan, Z. and Yu, S.	Export Date: 25 June 2025; Cited By: 4 | RAYYAN-: {"Hameed"=>"Excluded", "OZIEGBE"=>"Excluded"} | RAYYAN-EXCLUSION-REASONS: wrong study design,wrong publication type | USER-NOTES: {"OZIEGBE"=>["REV"]}	10.1111/jcmm.18258
118	rayyan-263464080	Lack of adequate counseling about pregnancy complications in patients with polycystic ovary syndrome: a cross-sectional survey study	2024	F and S Reports	5	3	312-319	Kim, A.E. and Lee, I.T. and Ottey, S. and Dokras, A.	Export Date: 25 June 2025; Cited By: 3 | RAYYAN-: {"Hameed"=>"Excluded", "OZIEGBE"=>"Excluded"} | RAYYAN-EXCLUSION-REASONS: wrong outcome,background article | USER-NOTES: {"OZIEGBE"=>["UNRELATED"]}	10.1016/j.xfre.2024.05.004
119	rayyan-263464081	Determining PolyCystic Ovarian Syndrome Severity from Reddit Posts using Topic Modelling and Association Rule Mining	2024	International Arab Journal of Information Technology	21	3	439-457	Selvaraj, S. and Sundaradhas, S.N.	Export Date: 25 June 2025; Cited By: 0 | RAYYAN-: {"Hameed"=>"Excluded", "OZIEGBE"=>"Excluded"} | RAYYAN-EXCLUSION-REASONS: wrong outcome,wrong population | USER-NOTES: {"OZIEGBE"=>["REV"]}	10.34028/iajit/21/3/8
120	rayyan-263464082	Analysis of prevention and treatment of obese PCOS based on "adjustable constitution"	2024	Chinese Journal of General Practice	22	8		Fang, J. and Feng, Y.	Export Date: 25 June 2025; Cited By: 0 | RAYYAN-: {"Hameed"=>"Excluded", "OZIEGBE"=>"Excluded"} | RAYYAN-EXCLUSION-REASONS: wrong outcome,background article | USER-NOTES: {"OZIEGBE"=>["no dep/anxi"]}	10.16766/j.cnki.issn.1674-4152.003645
121	rayyan-263464083	The melatonin receptor genes are linked and associated with the risk of polycystic ovary syndrome	2024	Journal of Ovarian Research	17	1		Postolache, T.T. and Al Tinawi, Q.M. and Gragnoli, C.	Export Date: 25 June 2025; Cited By: 2 | RAYYAN-: {"Hameed"=>"Excluded", "OZIEGBE"=>"Excluded"} | RAYYAN-EXCLUSION-REASONS: wrong outcome,background article | USER-NOTES: {"OZIEGBE"=>["DEP NT ASSESSED"]}	10.1186/s13048-024-01343-1
122	rayyan-263464085	Polycystic ovarian disease associated with adolescent lifestyles	2024	Lifestyle Diseases in Adolescents: Diseases, Disorders, and Preventive Measures			133-145	Singh, S. and Nishad, V. and Johri, P. and Pandey, R. and Trivedi, M.	Export Date: 25 June 2025; Cited By: 0 | RAYYAN-: {"Hameed"=>"Excluded", "OZIEGBE"=>"Excluded"} | RAYYAN-EXCLUSION-REASONS: wrong study design,wrong publication type | USER-NOTES: {"OZIEGBE"=>["REV"]}	10.2174/9789815274431124010015
123	rayyan-263464087	The potential role of the Mediterranean Diet for the treatment and management of Polycystic Ovary Syndrome: a review of the pathophysiological mechanisms and clinical evidence	2024	Proceedings of the Nutrition Society				Scannell, N. and Villani, A. and Moran, L. and Mantzioris, E.	Export Date: 25 June 2025; Cited By: 1 | RAYYAN-: {"Hameed"=>"Excluded", "OZIEGBE"=>"Excluded"} | RAYYAN-EXCLUSION-REASONS: background article,wrong publication type | USER-NOTES: {"OZIEGBE"=>["REV"]}	10.1017/S0029665124007584
124	rayyan-263464088	Current research on quality of life and mental-psychological status in patients with polycystic ovary syndrome	2024	Chinese Journal of Reproduction and Contraception	44	2	212-217	Yuqi, X. and Tian, T. and Rui, Y.	Export Date: 25 June 2025; Cited By: 0 | RAYYAN-: {"Hameed"=>"Excluded", "OZIEGBE"=>"Excluded"} | RAYYAN-EXCLUSION-REASONS: wrong study design,wrong publication type | USER-NOTES: {"OZIEGBE"=>["REVIEW"]}	10.3760/cma.j.cn101441-20230301-00078
125	rayyan-263464089	Polycystic ovary syndrome: associations with cardiovascular disease	2024	Climacteric	27	1	47-52	Benham, J.L. and Goldberg, A. and Teede, H. and Tay, C.T.	Export Date: 25 June 2025; Cited By: 11 | RAYYAN-: {"Hameed"=>"Excluded", "OZIEGBE"=>"Excluded"} | RAYYAN-EXCLUSION-REASONS: wrong outcome,background article | USER-NOTES: {"OZIEGBE"=>["UNRELATED TOPIC,.....CARDIOVASCULAR ASSESSMENT"]}	10.1080/13697137.2023.2282689
126	rayyan-263464090	Detection of Polycystic Ovary Syndrome Using Clinical Data and Ultrasound Images	2024	Proceedings of International Conference on Circuit Power and Computing Technologies, ICCPCT 2024			988-993	Thomson, E.S. and Ram, A.	Export Date: 25 June 2025; Cited By: 0 | RAYYAN-: {"Hameed"=>"Excluded", "OZIEGBE"=>"Excluded"} | RAYYAN-EXCLUSION-REASONS: wrong outcome,background article | USER-NOTES: {"OZIEGBE"=>["REV"]}	10.1109/ICCPCT61902.2024.10672991
127	rayyan-263464091	Enhancing PCOS Prediction Accuracy Through Machine Learning Optimization	2024	2nd IEEE International Conference on Data Science and Network Security, ICDSNS 2024				Sharma, K. and Kumar, R. and Verma, R. and Kaur, A. and Shah, S.K. and Hussien, M.	Export Date: 25 June 2025; Cited By: 0 | RAYYAN-: {"Hameed"=>"Excluded", "OZIEGBE"=>"Excluded"} | RAYYAN-EXCLUSION-REASONS: wrong outcome | USER-NOTES: {"OZIEGBE"=>["REV"]}	10.1109/ICDSNS62112.2024.10690877
128	rayyan-263464092	The role of drug Cytoflavin in the correction of dysautonomia in patients with post-COVID syndrome	2024	Zhurnal Nevrologii i Psihiatrii imeni S.S. Korsakova	124	11	140-146	Lemeshevskaia, O.I. and Soprun, L.A. and Kamaeva, E.A. and Lukashenko, M.V. and Gavrilova, N.Y.	Export Date: 25 June 2025; Cited By: 0 | RAYYAN-: {"Hameed"=>"Excluded", "OZIEGBE"=>"Excluded"} | RAYYAN-EXCLUSION-REASONS: wrong outcome,background article | USER-NOTES: {"OZIEGBE"=>["NO PCOS"]}	10.17116/jnevro2024124111140
129	rayyan-263464094	Soft ovarian stimulation protocol in polycystic ovary syndromes women inspired by gonadotropin stimulated intrauterine insemination cycles converted to rescue IVF: time to shift the focus “retrospective study”	2023	Middle East Fertility Society Journal	28	1		Elasy, A.N. and Abedlghany, A.M.	Export Date: 25 June 2025; Cited By: 0 | RAYYAN-: {"Hameed"=>"Excluded", "OZIEGBE"=>"Excluded"} | RAYYAN-EXCLUSION-REASONS: wrong outcome,background article | USER-NOTES: {"OZIEGBE"=>["NO DEP/ANXI"]}	10.1186/s43043-023-00127-9
130	rayyan-263464096	Burden of Infertility, Its Risk Factors, Perceptions and Challenges Faced by Women of Peri-urban Community from Ahmedabad City: Mixed Method Study	2024	Indian Journal of Community Medicine	49	5	687-694	Sharma, R. and Bakshi, H. and Patel, P. and Patel, B. and Gajjar, S. and Dave, R. and Bapat, N. and Mehta, R. and Mehta, L. and Chaudhary, P.	Export Date: 25 June 2025; Cited By: 1 | RAYYAN-: {"Hameed"=>"Excluded", "OZIEGBE"=>"Excluded"} | RAYYAN-EXCLUSION-REASONS: wrong population | USER-NOTES: {"OZIEGBE"=>["NIL PCOS"]}	10.4103/ijcm.ijcm_428_23
131	rayyan-263464097	The effects of behavioral intervention on anthropometric, clinical, and biochemical parameters in patients with polycystic ovary syndrome: a systematic review and meta-analysis	2024	Frontiers in Endocrinology	15			Xie, M. and Yang, Y. and Zhang, J.	Export Date: 25 June 2025; Cited By: 2 | RAYYAN-: {"Hameed"=>"Excluded", "OZIEGBE"=>"Excluded"} | RAYYAN-EXCLUSION-REASONS: wrong study design,wrong publication type | USER-NOTES: {"OZIEGBE"=>["S R"]}	10.3389/fendo.2024.1297841
132	rayyan-263464099	Prehabilitation for Infertility, Pregnancy, and the Postpartum Period	2024	A Prehabilitation Guide for All Providers			273-290	Diulus, S. and Mirault, J.	Export Date: 25 June 2025; Cited By: 0 | RAYYAN-: {"Hameed"=>"Excluded", "OZIEGBE"=>"Excluded"} | RAYYAN-EXCLUSION-REASONS: background article,wrong study design,wrong publication type | USER-NOTES: {"OZIEGBE"=>["unrelated"]}	10.1007/978-3-031-72862-4_10
133	rayyan-263464103	Impact of obesity on female puberty and pubertal disorders	2023	Best Practice and Research: Clinical Obstetrics and Gynaecology	91			Bauman, D.	Export Date: 25 June 2025; Cited By: 11 | RAYYAN-: {"Hameed"=>"Excluded", "OZIEGBE"=>"Excluded"} | RAYYAN-EXCLUSION-REASONS: wrong outcome,background article | USER-NOTES: {"OZIEGBE"=>["no mention of depression"]}	10.1016/j.bpobgyn.2023.102400
134	rayyan-263464104	Transcutaneous auricular vagus nerve stimulation as a potential novel treatment for polycystic ovary syndrome	2023	Scientific Reports	13	1		Zhang, S. and He, H. and Wang, Y. and Wang, X. and Liu, X.	Export Date: 25 June 2025; Cited By: 10 | RAYYAN-: {"Hameed"=>"Excluded", "OZIEGBE"=>"Excluded"} | RAYYAN-EXCLUSION-REASONS: wrong study design,wrong publication type | USER-NOTES: {"OZIEGBE"=>["REV"]}	10.1038/s41598-023-34746-z
135	rayyan-263464105	Suicide Attempts After a Diagnosis of Polycystic Ovary Syndrome A Cohort Study	2024	Annals of Internal Medicine	177	3	335-342	Hsu, T.-W. and Kao, Y.-C. and Tsai, S.-J. and Bai, Y.-M. and Su, T.-P. and Chen, T.-J. and Liang, C.-S. and Chen, M.-H.	Export Date: 25 June 2025; Cited By: 9 | RAYYAN-: {"Hameed"=>"Excluded", "OZIEGBE"=>"Excluded"} | RAYYAN-EXCLUSION-REASONS: wrong outcome,background article | USER-NOTES: {"OZIEGBE"=>["SUICIDE NOT DEP"]}	10.7326/M23-2240
136	rayyan-263464106	Considerations in the Treatment of Depression and Anxiety in Women with PCOS	2023	Seminars in Reproductive Medicine	41	1	37-44	Alur-Gupta, S. and Dokras, A.	Export Date: 25 June 2025; Cited By: 1 | RAYYAN-: {"Hameed"=>"Excluded", "OZIEGBE"=>"Excluded"} | RAYYAN-EXCLUSION-REASONS: wrong study design,wrong publication type	10.1055/s-0043-1777720
137	rayyan-263464107	Management of polycystic ovary syndrome must include assessment and treatment of mental health symptoms	2024	Fertility and Sterility	121	3	384-399	Alur-Gupta, S. and Dokras, A. and Cooney, L.G.	Export Date: 25 June 2025; Cited By: 14 | RAYYAN-: {"Hameed"=>"Excluded", "OZIEGBE"=>"Excluded"} | RAYYAN-EXCLUSION-REASONS: wrong study design,wrong publication type	10.1016/j.fertnstert.2024.01.018
138	rayyan-263464108	Effect of physiotherapy on infertility treatment in polycystic ovary syndrome patients	2024	Przeglad Menopauzalny	23	1	14-20	Szafarowska, M. and Rosinski, M. and Segiet-Swiecicka, A. and Jedrzejczyk, S. and Jerzak, M. and Jerzak, M.	Export Date: 25 June 2025; Cited By: 0 | RAYYAN-: {"Hameed"=>"Excluded", "OZIEGBE"=>"Excluded"} | RAYYAN-EXCLUSION-REASONS: wrong outcome | USER-NOTES: {"OZIEGBE"=>["UNREL"]}	10.5114/pm.2024.136439
139	rayyan-263464109	Broadening the Scope of Polycystic Ovary Syndrome (PCOS) Care: Insights from the 2023 International Evidence-Based PCOS Guideline	2023	Seminars in Reproductive Medicine	41	1	2025-03-04	Tay, C.T. and Khomami, M.B.	Export Date: 25 June 2025; Cited By: 0 | RAYYAN-: {"Hameed"=>"Excluded", "OZIEGBE"=>"Excluded"} | RAYYAN-EXCLUSION-REASONS: wrong outcome,background article,wrong publication type | USER-NOTES: {"OZIEGBE"=>["REV"]}	10.1055/s-0043-1775835
140	rayyan-263464111	A New Tool to Improve Communication Between Hidradenitis Suppurativa Patients and Health Care Providers	2024	Journal of Drugs in Dermatology	23	2	105-109	Zundell, M.P. and Merola, J.F. and Gottlieb, A.B.	Export Date: 25 June 2025; Cited By: 0 | RAYYAN-: {"Hameed"=>"Excluded", "OZIEGBE"=>"Excluded"} | RAYYAN-EXCLUSION-REASONS: wrong outcome,wrong population | USER-NOTES: {"OZIEGBE"=>["UNREL"]}	10.36849/JDD.7624
141	rayyan-263464114	Polycystic Ovarian Syndrome: An Overview with Special Consideration to Its Oral and Pediatric Clinical Manifestations	2024	Journal of Angiotherapy	8	1		Saleem, Z. and Khan, A.A. and Naaz, S.A. and Naim, M.J.	Export Date: 25 June 2025; Cited By: 1 | RAYYAN-: {"Hameed"=>"Excluded", "OZIEGBE"=>"Excluded"} | RAYYAN-EXCLUSION-REASONS: background article,wrong publication type | USER-NOTES: {"OZIEGBE"=>["UNRELA"]}	10.25163/angiotherapy.819415
142	rayyan-263464115	Tai Chi and its Impact on Health	2024	Journal of Datta Meghe Institute of Medical Sciences University	19	3	402-405	Mahalakshmi, A.L. and Shaji, J.C.H.	Export Date: 25 June 2025; Cited By: 0 | RAYYAN-: {"Hameed"=>"Excluded", "OZIEGBE"=>"Excluded"} | RAYYAN-EXCLUSION-REASONS: background article,wrong publication type | USER-NOTES: {"OZIEGBE"=>["NO PCOS"]}	10.4103/jdmimsu.jdmimsu_109_24
143	rayyan-263464116	Understanding hirsutism in PCOS	2024	Expert Review of Endocrinology and Metabolism	19	2	103-110	Oliveira, T.F. and Comim, F.V.	Export Date: 25 June 2025; Cited By: 5 | RAYYAN-: {"Hameed"=>"Excluded", "OZIEGBE"=>"Excluded"} | RAYYAN-EXCLUSION-REASONS: wrong publication type | USER-NOTES: {"OZIEGBE"=>["REV"]}	10.1080/17446651.2024.2310558
144	rayyan-263464117	Nutraceuticals for Hormonal Imbalance Management	2024	Nutraceuticals Inspiring the Contemporary Therapy for Lifestyle Diseases			65-79	Sonawdekar, S. and Parab, M.M. and Shrivastava, A.K. and Gupta, P.P.	Export Date: 25 June 2025; Cited By: 0 | RAYYAN-: {"Hameed"=>"Excluded", "OZIEGBE"=>"Excluded"} | RAYYAN-EXCLUSION-REASONS: background article,wrong study design,wrong publication type | USER-NOTES: {"OZIEGBE"=>["CONF"]}	10.1201/9781003392934-6
145	rayyan-263464118	Observational Study on a Large Italian Population with Lipedema: Biochemical and Hormonal Profile, Anatomical and Clinical Evaluation, Self-Reported History	2024	International Journal of Molecular Sciences	25	3		Patton, L. and Ricolfi, L. and Bortolon, M. and Gabriele, G. and Zolesio, P. and Cione, E. and Cannataro, R.	Export Date: 25 June 2025; Cited By: 12 | RAYYAN-: {"Hameed"=>"Excluded", "OZIEGBE"=>"Excluded"} | RAYYAN-EXCLUSION-REASONS: wrong population | USER-NOTES: {"OZIEGBE"=>["UNRELATED"]}	10.3390/ijms25031599
146	rayyan-263464120	Effectiveness of cognitive behavioural therapy in improving the functioning of patients with polycystic ovary syndrome	2024	Journal of Sexual and Mental Health	22		39-49	Marek-Banach, J.	Export Date: 25 June 2025; Cited By: 0 | RAYYAN-: {"Hameed"=>"Excluded", "OZIEGBE"=>"Excluded"} | RAYYAN-EXCLUSION-REASONS: background article,wrong publication type | USER-NOTES: {"OZIEGBE"=>["REV"]}	10.5603/jsmh.87943
147	rayyan-263464121	Causal relationships exist between polycystic ovary syndrome and adverse pregnancy and perinatal outcomes: a Mendelian randomization study	2024	Frontiers in Endocrinology	15			Ma, Y. and Cai, J. and Liu, L.-W. and Wen, T. and Huang, W. and Hou, W. and Wei, Z. and Xu, Y. and Xu, Y. and Wang, Y. and Mai, Q.	Export Date: 25 June 2025; Cited By: 2 | RAYYAN-: {"Hameed"=>"Excluded", "OZIEGBE"=>"Excluded"} | RAYYAN-EXCLUSION-REASONS: wrong outcome,wrong population,background article | USER-NOTES: {"OZIEGBE"=>["MET"]}	10.3389/fendo.2024.1327849
148	rayyan-263464123	Analysis of cortisol mechanism to predict common genes between PCOS and its co-morbidities	2023	Network Modeling Analysis in Health Informatics and Bioinformatics	12	1		Rajalakshmi, V.V. and Chinnappan, J.	Export Date: 25 June 2025; Cited By: 1 | RAYYAN-: {"Hameed"=>"Excluded", "OZIEGBE"=>"Excluded"} | RAYYAN-EXCLUSION-REASONS: wrong outcome | USER-NOTES: {"OZIEGBE"=>["NO DEP/ANX"]}	10.1007/s13721-023-00429-y
149	rayyan-263464126	Clinical Application and Quality Analysis of Classical Formula Xiaoyaowan:A Review	2024	Chinese Journal of Experimental Traditional Medical Formulae	30	5	272-281	Deng, W. and Pei, X.	Export Date: 25 June 2025; Cited By: 1 | RAYYAN-: {"Hameed"=>"Excluded", "OZIEGBE"=>"Excluded"} | RAYYAN-EXCLUSION-REASONS: background article,wrong publication type | USER-NOTES: {"OZIEGBE"=>["REVIEW"]}	10.13422/j.cnki.syfjx.20240393
150	rayyan-263464127	Neuroendocrine, neurotransmitter, and gut microbiota imbalance contributing to potential psychiatric disorder prevalence in polycystic ovarian syndrome	2023	F and S Reports	4	4	337-342	Sarkisian, K.I. and Ho, L. and Yang, J. and Mandelbaum, R. and Stanczyk, F.Z.	Export Date: 25 June 2025; Cited By: 8 | RAYYAN-: {"Hameed"=>"Excluded", "OZIEGBE"=>"Excluded"} | RAYYAN-EXCLUSION-REASONS: background article,wrong publication type | USER-NOTES: {"OZIEGBE"=>["REV"]}	10.1016/j.xfre.2023.08.009
151	rayyan-263464130	Impacto of depression in women with polycystic ovary syndrome	2024	Revista Cubana de Investigaciones Biomedicas	43			Gualotuña, E.Y.I. and Moreira, M.V.S. and Chavarria, S.T.S.	Export Date: 25 June 2025; Cited By: 0 | RAYYAN-: {"Hameed"=>"Excluded", "OZIEGBE"=>"Excluded"} | RAYYAN-EXCLUSION-REASONS: background article,wrong publication type | USER-NOTES: {"OZIEGBE"=>["REVIEW"]}
152	rayyan-263464134	Endocrine Disorders and Sexuality II: Ovary	2024	Trends in Andrology and Sexual Medicine			187-201	Castelo-Branco, C. and Naumova, I.	Export Date: 25 June 2025; Cited By: 0 | RAYYAN-: {"Hameed"=>"Excluded", "OZIEGBE"=>"Excluded"} | RAYYAN-EXCLUSION-REASONS: wrong outcome,background article | USER-NOTES: {"OZIEGBE"=>["UNRELATED ARTICLE"]}	10.1007/978-3-031-55080-5_11
153	rayyan-263464135	PLANT PIGMENTS IN PSYCHIATRY AND NEUROLOGY: HISTORICAL AND MODERN USES. PART II. A LITERATURE REVIEW WITH A CLINICAL CASE PRESENTATION	2023	Siberian Journal of Life Sciences and Agriculture	15	6	406-433	Bekker, R.A. and Bykov, Y.V.	Export Date: 25 June 2025; Cited By: 0 | RAYYAN-: {"Hameed"=>"Excluded", "OZIEGBE"=>"Excluded"} | RAYYAN-EXCLUSION-REASONS: wrong population,wrong publication type | USER-NOTES: {"OZIEGBE"=>["UNRELATED"]}	10.12731/2658-6649-2023-15-6-1000
154	rayyan-263464137	The International Evidence-based Guidelines for the Assessment and Management of Polycystic Ovary Syndrome: An Exemplar of Person-centred Care	2024	touchREVIEWS in Endocrinology	20	2	2025-02-04	Kalra, B. and Kapoor, N. and Dhingra, A. and Kalra, S.	Export Date: 25 June 2025; Cited By: 0 | RAYYAN-: {"Hameed"=>"Excluded", "OZIEGBE"=>"Excluded"} | RAYYAN-EXCLUSION-REASONS: background article,wrong publication type | USER-NOTES: {"OZIEGBE"=>["REVIEW PAPER"]}	10.17925/EE.2024.20.2.1
155	rayyan-263464138	Application of Cai's kidney-nourishing prescription in infertility with polycystic ovary syndrome	2024	Chinese Journal of Clinical Research	37	3	438-441	Tang, J. and Zhou, H. and Chen, D.	Export Date: 25 June 2025; Cited By: 0 | RAYYAN-: {"Hameed"=>"Excluded", "OZIEGBE"=>"Excluded"} | RAYYAN-EXCLUSION-REASONS: wrong outcome,background article | USER-NOTES: {"OZIEGBE"=>["UNREL"]}	10.13429/j.cnki.cjcr.2024.03.024
156	rayyan-263464139	Past and present: a bibliometric study on polycystic ovary syndrome	2023	Journal of Ovarian Research	16	1		Cai, M. and Ni, Z. and Yuan, Z. and Yu, J. and Zhang, D. and Yao, R. and Zhou, L. and Yu, C.	Export Date: 25 June 2025; Cited By: 9 | RAYYAN-: {"Hameed"=>"Excluded", "OZIEGBE"=>"Excluded"} | RAYYAN-EXCLUSION-REASONS: background article,wrong study design,wrong publication type | USER-NOTES: {"OZIEGBE"=>["NO MENTIONOFANXIETY/DEP"]}	10.1186/s13048-022-01072-3
157	rayyan-263464141	Characteristics and risk factors associated with developing prediabetes in Saudi Arabia	2024	Annals of Medicine	56	1		Tourkmani, A.M. and Alharbi, T.J. and Bin Rsheed, A.M. and Alotaibi, A.F. and AlEisaa, M. and Youzghadli, I.M. and AlRuthia, Y. and Alrasheedy, A.A.	Export Date: 25 June 2025; Cited By: 0 | RAYYAN-: {"Hameed"=>"Excluded", "OZIEGBE"=>"Excluded"} | RAYYAN-EXCLUSION-REASONS: wrong outcome,wrong population | USER-NOTES: {"OZIEGBE"=>["UNRELATED"]}	10.1080/07853890.2024.2413922
158	rayyan-263464142	Study changes in insulin secretion depending on anthropometric, anamnestic and laboratory parameters using a univariate linear model	2024	Reproductive Health of Woman	2024	5	13-18	Melnyk, A.A. and Furman, O.V. and Rudenko, A.A. and Khytruk, K.M. and Khytruk, S.V. and Sergiychuk, E.V. and Haidai, O.S.	Export Date: 25 June 2025; Cited By: 0 | RAYYAN-: {"Hameed"=>"Excluded", "OZIEGBE"=>"Excluded"} | RAYYAN-EXCLUSION-REASONS: wrong population | USER-NOTES: {"OZIEGBE"=>["UNRELATED"]}	10.30841/2708-8731.5.2024.310388
159	rayyan-263464145	Treatment of polycystic ovary syndrome and its associated psychiatric symptoms with the Mongolian medicine Nuangong Qiwei Pill and macelignan	2023	Journal of Ethnopharmacology	317			Shi, X.-J. and Du, Y. and Chen, L. and Chen, Y.-Y. and Luo, M. and Cheng, Y.	Export Date: 25 June 2025; Cited By: 7 | RAYYAN-: {"Hameed"=>"Excluded", "OZIEGBE"=>"Excluded"} | RAYYAN-EXCLUSION-REASONS: wrong population | USER-NOTES: {"OZIEGBE"=>["ANIMAL"]}	10.1016/j.jep.2023.116812
160	rayyan-263464148	Developing a Novel Web-Based Self-Management Support Intervention for Polycystic Ovary Syndrome: Mixed Methods Study With Patients and Health Care Professionals	2024	JMIR Formative Research	8			Percy, C. and Turner, A. and Orr, C.	Export Date: 25 June 2025; Cited By: 1 | RAYYAN-: {"Hameed"=>"Excluded", "OZIEGBE"=>"Excluded"} | RAYYAN-EXCLUSION-REASONS: wrong outcome,background article | USER-NOTES: {"OZIEGBE"=>["NO DEP/ANXI"]}	10.2196/52427
161	rayyan-263464150	The Hormonal Background of Hair Loss in Non-Scarring Alopecias	2024	Biomedicines	12	3		Owecka, B. and Tomaszewska, A. and Dobrzeniecki, K. and Owecki, M.	Export Date: 25 June 2025; Cited By: 5 | RAYYAN-: {"Hameed"=>"Excluded", "OZIEGBE"=>"Excluded"} | RAYYAN-EXCLUSION-REASONS: wrong publication type | USER-NOTES: {"OZIEGBE"=>["REV"]}	10.3390/biomedicines12030513
162	rayyan-263464151	The role of meditation and mindfulness in the management of polycystic ovary syndrome: a scoping review	2024	Frontiers in Endocrinology	15			Rao, V. and Pena, A. and James, A. and Phadke, A. and Grover, J. and Blendis, E. and Choudhary, N. and Kampegowda, P.	Export Date: 25 June 2025; Cited By: 2 | RAYYAN-: {"Hameed"=>"Excluded", "OZIEGBE"=>"Excluded"} | RAYYAN-EXCLUSION-REASONS: wrong publication type | USER-NOTES: {"OZIEGBE"=>["REV"]}	10.3389/fendo.2024.1295705
163	rayyan-263464152	Systematic low-grade chronic inflammation and intrinsic mechanisms in polycystic ovary syndrome	2024	Frontiers in Immunology	15			Deng, H. and Chen, Y. and Xing, J. and Zhang, N. and Xu, L.	Export Date: 25 June 2025; Cited By: 3 | RAYYAN-: {"Hameed"=>"Excluded", "OZIEGBE"=>"Excluded"} | RAYYAN-EXCLUSION-REASONS: background article,wrong publication type | USER-NOTES: {"OZIEGBE"=>["REVIEW"]}	10.3389/fimmu.2024.1470283
164	rayyan-263464153	Clinical and Epidemiological Features of Melasma in Women of Iron: A Cross-sectional Study	2024	Open Public Health Journal	17			Fathabad, M.N. and Raesi, R. and Hushmandi, K. and Hosseini, M. and Soleimani, A. and Daneshi, S.	Export Date: 25 June 2025; Cited By: 1 | RAYYAN-: {"Hameed"=>"Excluded", "OZIEGBE"=>"Excluded"} | RAYYAN-EXCLUSION-REASONS: wrong population,background article | USER-NOTES: {"OZIEGBE"=>["unrelated...malasma"]}	10.2174/0118749445311116240603064645
165	rayyan-263464154	Sexuality Across Lifespan: Focus on Women’s Vulnerabilities	2024	Trends in Andrology and Sexual Medicine			27-75	Graziottin, A. and Cuccarollo, A.	Export Date: 25 June 2025; Cited By: 1 | RAYYAN-: {"Hameed"=>"Excluded", "OZIEGBE"=>"Excluded"} | RAYYAN-EXCLUSION-REASONS: wrong outcome,background article | USER-NOTES: {"OZIEGBE"=>["REVIEW"]}	10.1007/978-3-031-55080-5_3
166	rayyan-263464155	Features of the effect of polycystic ovary syndrome on the psychosomatic state of women	2024	Reproductive Medicine (Central Asia)	2024	1	67-73	Amirbekova, Z.T. and Pankova, A.N. and Meiramova, T.K. and Murzasheva, G.K.	Export Date: 25 June 2025; Cited By: 0 | RAYYAN-: {"Hameed"=>"Excluded", "OZIEGBE"=>"Excluded"} | RAYYAN-EXCLUSION-REASONS: wrong outcome,wrong study design	10.37800/RM.1.2024.67-73
167	rayyan-263464157	Exploring Self-Reported Symptoms for Developing and Evaluating Digital Symptom Checkers for Polycystic Ovarian Syndrome, Endometriosis, and Uterine Fibroids: Exploratory Survey Study	2024	JMIR Formative Research	8			Wickham, A.P. and Hewings-Martin, Y. and GB Goddard, F. and Rodgers, A.K. and Cunningham, A.C. and Prentice, C. and Wilks, O. and Kaplan, Y.C. and Marhol, A. and Meczner, A. and Stsefanovich, H. and Klepchukova, A. and Zhaunova, L.	Export Date: 25 June 2025; Cited By: 0 | RAYYAN-: {"Hameed"=>"Excluded", "OZIEGBE"=>"Excluded"} | RAYYAN-EXCLUSION-REASONS: wrong outcome | USER-NOTES: {"OZIEGBE"=>["UNREL"]}	10.2196/65469
168	rayyan-263464158	The Effects of Sumac Consumption on Inflammatory and Oxidative Stress Factors: A Systematic Review of Randomized Clinical Trials	2024	Current Pharmaceutical Design	30	27	2142-2151	Bahari, H. and Zeraattalab-Motlagh, S. and Hezaveh, Z.S. and Namkhah, Z. and Golafrouz, H. and Taheri, S. and Sahebkar, A.	Export Date: 25 June 2025; Cited By: 1 | RAYYAN-: {"Hameed"=>"Excluded", "OZIEGBE"=>"Excluded"} | RAYYAN-EXCLUSION-REASONS: wrong publication type | USER-NOTES: {"OZIEGBE"=>["unaligned topic"]}	10.2174/0113816128305609240529114411
169	rayyan-263464159	Multisystem Health Consequences of Prenatal Hyperandrogenism in Offspring	2024	Clinical and Experimental Obstetrics and Gynecology	51	10		Liu, D. and Chen, W. and Zhong, Q.	Export Date: 25 June 2025; Cited By: 0 | RAYYAN-: {"Hameed"=>"Excluded", "OZIEGBE"=>"Excluded"} | RAYYAN-EXCLUSION-REASONS: background article,wrong publication type | USER-NOTES: {"OZIEGBE"=>["REVIEW"]}	10.31083/j.ceog5110223
170	rayyan-263464162	EXPERIENCE OF USING A COMBINED MELATONIN-CONTAINING DRUG IN THE CORRECTION OF SLEEP DISORDERS IN WOMEN	2024	Akusherstvo i Ginekologiya (Russian Federation)	2024	6	154-160	Stenyaeva, N.N. and Khritinin, D.F. and Stenyaev, E.Yu.	Export Date: 25 June 2025; Cited By: 0 | RAYYAN-: {"Hameed"=>"Excluded", "OZIEGBE"=>"Excluded"} | RAYYAN-EXCLUSION-REASONS: wrong study design | USER-NOTES: {"OZIEGBE"=>["REV"]}	10.18565/aig.2024.138
171	rayyan-263464163	Health complications of obesity during childhood and beyond	2024	Childhood Obesity: From Basic Knowledge to Effective Prevention			223-244	Lozano, G.B. and Gil-Campos, M. and Trabazo, R.L.	Export Date: 25 June 2025; Cited By: 0 | RAYYAN-: {"Hameed"=>"Excluded", "OZIEGBE"=>"Excluded"} | RAYYAN-EXCLUSION-REASONS: wrong outcome,background article | USER-NOTES: {"OZIEGBE"=>["UNREL"]}	10.1016/B978-0-443-21975-7.00009-5
172	rayyan-263464164	Clomiphene citrate plus letrozole versus clomiphene citrate alone for ovulation induction in infertile women with ovulatory dysfunction: a randomized controlled trial	2023	BMC Women's Health	23	1		Chera-aree, P. and Tanpong, S. and Thanaboonyawat, I. and Laokirkkiat, P.	Export Date: 25 June 2025; Cited By: 3 | RAYYAN-: {"Hameed"=>"Excluded", "OZIEGBE"=>"Excluded"} | RAYYAN-EXCLUSION-REASONS: wrong outcome,background article | USER-NOTES: {"OZIEGBE"=>["NO ANXI/DEP"]}	10.1186/s12905-023-02773-7
173	rayyan-263464165	Immune Dysregulation, Inflammation in Characterizing Women with Vulvodynia, Depression, and Both	2024	Journal of Women's Health	33	3	364-370	Zheng, A. and Harlow, B.L. and Gereige, J.	Export Date: 25 June 2025; Cited By: 1 | RAYYAN-: {"Hameed"=>"Excluded", "OZIEGBE"=>"Excluded"} | RAYYAN-EXCLUSION-REASONS: wrong population	10.1089/jwh.2023.0422
174	rayyan-263464166	Understanding polycystic ovary syndrome in light of associated key genes	2023	Egyptian Journal of Medical Human Genetics	24	1		Bhimwal, T. and Priyadarshani, A.	Export Date: 25 June 2025; Cited By: 7 | RAYYAN-: {"Hameed"=>"Excluded", "OZIEGBE"=>"Excluded"} | RAYYAN-EXCLUSION-REASONS: wrong outcome,wrong study design,wrong publication type | USER-NOTES: {"OZIEGBE"=>["no mention of dep/anxi"]}	10.1186/s43042-023-00418-w
175	rayyan-263464168	Increased Prevalence of Adverse Health Outcomes Across the Lifespan in Those Affected by Polycystic Ovary Syndrome: A Canadian Population Cohort	2024	CJC Open	6	2	314-326	Vine, D. and Ghosh, M. and Wang, T. and Bakal, J.	Export Date: 25 June 2025; Cited By: 21 | RAYYAN-: {"Hameed"=>"Excluded", "OZIEGBE"=>"Excluded"} | RAYYAN-EXCLUSION-REASONS: wrong outcome | USER-NOTES: {"OZIEGBE"=>["NO DEP/ANXI"]}	10.1016/j.cjco.2023.12.010
176	rayyan-263464172	Metformin and Combined Oral Contraceptive Pills in the Management of Polycystic Ovary Syndrome: A Systematic Review and Meta-analysis	2024	Journal of Clinical Endocrinology and Metabolism	109	2	e817-e836	Melin, J. and Forslund, M. and Alesi, S. and Piltonen, T. and Romualdi, D. and Spritzer, P.M. and Tay, C.T. and Pena, A. and Witchel, S.F. and Mousa, A. and Teede, H.	Export Date: 25 June 2025; Cited By: 20 | RAYYAN-: {"Hameed"=>"Excluded", "OZIEGBE"=>"Excluded"} | RAYYAN-EXCLUSION-REASONS: wrong study design,wrong publication type | USER-NOTES: {"OZIEGBE"=>["S R"]}	10.1210/clinem/dgad465
177	rayyan-263464173	Novel corticotropin-releasing hormone receptor genes (CRHR1 and CRHR2) linkage to and association with polycystic ovary syndrome	2023	Journal of Ovarian Research	16	1		Amin, M. and Horst, N. and Wu, R. and Gragnoli, C.	Export Date: 25 June 2025; Cited By: 2 | RAYYAN-: {"Hameed"=>"Excluded", "OZIEGBE"=>"Excluded"} | RAYYAN-EXCLUSION-REASONS: wrong population,wrong publication type | USER-NOTES: {"OZIEGBE"=>["MENTIONED MENTAL ILLNESS, SO FULL TEXT REVIEW NEEDED"]}	10.1186/s13048-023-01159-5
178	rayyan-263464174	Acne Inversa and Diabetes	2024	Cutaneous Manifestations in Diabetes			197-207	Makrantonaki, E. and Zouboulis, C.C.	Export Date: 25 June 2025; Cited By: 0 | RAYYAN-: {"Hameed"=>"Excluded", "OZIEGBE"=>"Excluded"} | RAYYAN-EXCLUSION-REASONS: wrong outcome,background article | USER-NOTES: {"OZIEGBE"=>["UNRELATED"]}	10.1007/978-3-031-65300-1_20
179	rayyan-263464176	Unravelling the Enigma of Polycystic Ovary Syndrome (PCOS): Using MLAlgorithms	2024	2024 2nd International Conference on Disruptive Technologies, ICDT 2024			1480-1485	Juneja, S. and Bhati, B.S. and Atwal, S. and Anand, M. and Maiti, S.	Export Date: 25 June 2025; Cited By: 2 | RAYYAN-: {"Hameed"=>"Excluded", "OZIEGBE"=>"Excluded"} | RAYYAN-EXCLUSION-REASONS: background article,wrong publication type | USER-NOTES: {"OZIEGBE"=>["CONF PAPER"]}	10.1109/ICDT61202.2024.10489567
180	rayyan-263464177	Quality of Life of Women with Polycystic Ovary Syndrome	2024	Medicina (Lithuania)	60	2		Ligocka, N. and Chmaj-Wierzchowska, K. and Wszolek, K. and Wilczak, M. and Tomczyk, K.	Export Date: 25 June 2025; Cited By: 7 | RAYYAN-: {"Hameed"=>"Excluded", "OZIEGBE"=>"Excluded"} | RAYYAN-EXCLUSION-REASONS: wrong outcome | USER-NOTES: {"OZIEGBE"=>["NO TOOL"]}	10.3390/medicina60020294
181	rayyan-263464180	Retracted article: The effects of fish oil omega-3 fatty acid supplementation on mental health parameters and metabolic status of patients with polycystic ovary syndrome: a randomized, double-blind, placebo-controlled trial	2024	Journal of Psychosomatic Obstetrics and Gynecology	45	1		Amini, M. and Bahmani, F. and Foroozanfard, F. and Vahedpoor, Z. and Ghaderi, A. and Taghizadeh, M. and Karbassizadeh, H. and Asemi, Z.	Export Date: 25 June 2025; Cited By: 9 | RAYYAN-: {"Hameed"=>"Excluded", "OZIEGBE"=>"Excluded"} | RAYYAN-EXCLUSION-REASONS: wrong population,background article,wrong publication type | USER-NOTES: {"OZIEGBE"=>["RETRACTED ARTICLE"]}	10.1080/0167482X.2018.1508282
182	rayyan-263464181	Expeditious Prognosis of PCOS with Ultrasonography Images - A Convolutional Neural Network Approach	2024	Communications in Computer and Information Science	1929		367-376	Reka, S. and Suriya, P.T. and Mohan, K.	Export Date: 25 June 2025; Cited By: 1 | RAYYAN-: {"Hameed"=>"Excluded", "OZIEGBE"=>"Excluded"} | RAYYAN-EXCLUSION-REASONS: wrong outcome,background article | USER-NOTES: {"OZIEGBE"=>["UNREL"]}	10.1007/978-3-031-48774-3_26
183	rayyan-263464182	Predictive factors of Sexual Quality of Life in women with polycystic ovary syndrome: a path analysis	2023	International Journal of Impotence Research	35	8	748-752	Maleki, A. and Jenabi, E. and Fereidooni, B. and Abdoli, S.	Export Date: 25 June 2025; Cited By: 1 | RAYYAN-: {"Hameed"=>"Excluded", "OZIEGBE"=>"Excluded"} | RAYYAN-EXCLUSION-REASONS: wrong outcome,background article | USER-NOTES: {"OZIEGBE"=>["NO DEP/ANX"]}	10.1038/s41443-022-00630-z
184	rayyan-263464184	Psychiatric Comorbidities in Hospitalized Adolescents With Polycystic Ovary Syndrome: A Cross-Sectional Study Using the National Inpatient Sample	2024	Primary Care Companion for CNS Disorders	26	6		Trivedi, C. and Rizvi, A. and Ashraf, S. and Husain, K. and Yadav, G. and Adams, E. and Perugula, M. and Nabi, S. and Mansuri, Z. and Jain, S.	Export Date: 25 June 2025; Cited By: 1 | RAYYAN-: {"Hameed"=>"Excluded", "OZIEGBE"=>"Excluded"} | RAYYAN-EXCLUSION-REASONS: wrong publication type | USER-NOTES: {"OZIEGBE"=>["REVIEW"]}	10.4088/PCC.24m03760
185	rayyan-263464186	Emergence of symptoms of Polycystic ovary syndrome among university students due to psychological distress	2023	Journal of the Pakistan Medical Association	73	4	957	Shafiq, A. and Imran, R. and Kumar, D.	Export Date: 25 June 2025; Cited By: 0 | RAYYAN-: {"Hameed"=>"Excluded", "OZIEGBE"=>"Excluded"} | RAYYAN-EXCLUSION-REASONS: wrong publication type | USER-NOTES: {"OZIEGBE"=>["INCOMPLETE"]}	10.47391/JPMA.7774
186	rayyan-263464187	The Effect of Postbiotics On Depressive Symptoms and Polycystic Ovary Syndrome (PCOS) in Human Health: A Short Review	2023	Current Women's Health Reviews	19	3	130-135	Pirhadi, M. and Khaniki, G.J. and Nejad, A.S.M. and Sadighara, P.	Export Date: 25 June 2025; Cited By: 1 | RAYYAN-: {"Hameed"=>"Excluded", "OZIEGBE"=>"Excluded"} | RAYYAN-EXCLUSION-REASONS: background article,wrong publication type | USER-NOTES: {"OZIEGBE"=>["REV"]}	10.2174/1573404819666220804093852
187	rayyan-263464188	Efficacy of very low-calorie ketogenic diet with the Pronokal® method in obese women with polycystic ovary syndrome: a 16-week randomized controlled trial	2023	Endocrine Connections	12	7		Pandurevic, S. and Mancini, I. and Mitselman, D. and Magagnoli, M. and Teglia, R. and Fazzeri, R. and Dionese, P. and Cecchetti, C. and Caprio, M. and Moretti, C. and Sicinska, J. and Agostini, A. and Gazineo, D. and Godino, L. and Sajoux, I. and Fanelli, F. and Meriggiola, C.M. and Pagotto, U. and Gambineri, A.	Export Date: 25 June 2025; Cited By: 22 | RAYYAN-: {"Hameed"=>"Excluded", "OZIEGBE"=>"Excluded"} | RAYYAN-EXCLUSION-REASONS: wrong population,background article | USER-NOTES: {"OZIEGBE"=>["NO DEP/ANXI"]}	10.1530/EC-22-0536
188	rayyan-263464190	Alzheimer and its Underlying Factors in Patients with Polycystic Ovary Syndrome: A Narrative Review	2023	Iranian Journal of Endocrinology and Metabolism	25	1	65-77	Noroozzadeh, M. and Amiri, M. and Ramezani Tehrani, F.	Export Date: 25 June 2025; Cited By: 0 | RAYYAN-: {"Hameed"=>"Excluded", "OZIEGBE"=>"Excluded"} | RAYYAN-EXCLUSION-REASONS: background article,wrong publication type | USER-NOTES: {"OZIEGBE"=>["REVIEW"]}
189	rayyan-263464191	Clinical Impact of Glucagon-Like Peptide-1 Receptor Analogs on the Complications of Obesity	2023	Obesity Facts	16	2	149-163	Yazlcl, D. and Yaplcl Eser, H. and Klylcl, S. and Sancak, S. and Sezer, H. and Uygur, M. and Yumuk, V.	Export Date: 25 June 2025; Cited By: 12 | RAYYAN-: {"Hameed"=>"Excluded", "OZIEGBE"=>"Excluded"} | RAYYAN-EXCLUSION-REASONS: wrong study design,wrong publication type | USER-NOTES: {"OZIEGBE"=>["REV"]}	10.1159/000526808
190	rayyan-263464192	A delayed spontaneous second-trimester tubo-abdominal pregnancy diagnosed and managed by laparotomy in a “self-identified” infertile woman, a case report and literature review	2023	BMC Pregnancy and Childbirth	23	1		Zhang, Y. and Li, M. and Liu, X. and Yang, W. and Dong, Q. and Wang, D. and Wang, J. and Tian, W. and Song, X.	Export Date: 25 June 2025; Cited By: 3 | RAYYAN-: {"Hameed"=>"Excluded", "OZIEGBE"=>"Excluded"} | RAYYAN-EXCLUSION-REASONS: wrong study design,wrong publication type | USER-NOTES: {"OZIEGBE"=>["C R"]}	10.1186/s12884-023-05793-1
191	rayyan-263464193	Medical journey of patients with polycystic ovary syndrome and obesity: a cross-sectional survey of patients and primary care physicians	2023	Postgraduate Medicine	135	3	312-320	Sherif, K. and Coborn, J. and Hoovler, A. and Gill, L.	Export Date: 25 June 2025; Cited By: 4 | RAYYAN-: {"Hameed"=>"Excluded", "OZIEGBE"=>"Excluded"} | RAYYAN-EXCLUSION-REASONS: wrong outcome,background article | USER-NOTES: {"OZIEGBE"=>["NO DEP/DEP"]}	10.1080/00325481.2022.2140511
192	rayyan-263464194	Pathophysiology and Nutritional Approaches in Polycystic Ovary Syndrome (PCOS): A Comprehensive Review	2023	Current Nutrition Reports	12	3	527-544	Di Lorenzo, M. and Cacciapuoti, N. and Lonardo, M.S. and Nasti, G. and Gautiero, C. and Belfiore, A. and Guida, B. and Chiurazzi, M.	Export Date: 25 June 2025; Cited By: 34 | RAYYAN-: {"Hameed"=>"Excluded", "OZIEGBE"=>"Excluded"} | RAYYAN-EXCLUSION-REASONS: background article,wrong publication type | USER-NOTES: {"OZIEGBE"=>["unrelated ...no dep"]}	10.1007/s13668-023-00479-8
193	rayyan-263464195	Gender-specific aspects in pediatric epileptology	2023	Clinical Epileptology	36	3	212-216	Schiller, K. and Schiller, V. and Rauchenzauner, M.	Export Date: 25 June 2025; Cited By: 1 | RAYYAN-: {"Hameed"=>"Excluded", "OZIEGBE"=>"Excluded"} | RAYYAN-EXCLUSION-REASONS: wrong outcome,wrong publication type | USER-NOTES: {"OZIEGBE"=>["REV"]}	10.1007/s10309-023-00606-z
194	rayyan-263464200	Direct economic burden of mental health disorders associated with polycystic ovary syndrome: Systematic review and meta-analysis	2023	eLife	12			Yadav, S. and Delau, O. and Bonner, A.J. and Markovic, D. and Patterson, W. and Ottey, S. and Buyalos, R.P. and Azziz, R.	Export Date: 25 June 2025; Cited By: 30 | RAYYAN-: {"Hameed"=>"Excluded", "OZIEGBE"=>"Excluded"} | RAYYAN-EXCLUSION-REASONS: wrong study design,wrong publication type | USER-NOTES: {"OZIEGBE"=>["S R"]}	10.7554/eLife.85338
195	rayyan-263464201	Fitness Assessments of Women with Polycystic Ovary Syndrome: A Prospective Process Feasibility Study	2023	Clinical and Experimental Obstetrics and Gynecology	50	4		Wright, P.J. and Corbett, C.F. and Dawson, R.M. and Wirth, M.D. and Pinto, B.M.	Export Date: 25 June 2025; Cited By: 1 | RAYYAN-: {"Hameed"=>"Excluded", "OZIEGBE"=>"Excluded"} | RAYYAN-EXCLUSION-REASONS: wrong outcome | USER-NOTES: {"OZIEGBE"=>["NIL DEP/ANX"]}	10.31083/j.ceog5004088
196	rayyan-263464202	Weight change and risk of obesity-related complications: A retrospective population-based cohort study of a UK primary care database	2023	Diabetes, Obesity and Metabolism	25	9	2669-2679	MedSci, K.K.F. and Schnecke, V. and Haase, C.L. and Harder-Lauridsen, N.M. and Rathor, N. and Sommer, K. and Morgen, C.S.	Export Date: 25 June 2025; Cited By: 16 | RAYYAN-: {"Hameed"=>"Excluded", "OZIEGBE"=>"Excluded"} | RAYYAN-EXCLUSION-REASONS: wrong outcome,background article | USER-NOTES: {"OZIEGBE"=>["UNRELATED"]}	10.1111/dom.15154
197	rayyan-263464204	Diagnosis and treatment of polycystic ovary syndrome in adolescents	2023	Encyclopedia of Child and Adolescent Health, First Edition	1		913-922	Hillard, P.J.A.	Export Date: 25 June 2025; Cited By: 0 | RAYYAN-: {"Hameed"=>"Excluded", "OZIEGBE"=>"Excluded"} | RAYYAN-EXCLUSION-REASONS: wrong outcome,background article | USER-NOTES: {"OZIEGBE"=>["REVIEW"]}	10.1016/B978-0-12-818872-9.00018-2
198	rayyan-263464205	Sex-specific differences in cardiovascular risk factors and implications for cardiovascular disease prevention in women	2023	Atherosclerosis	384			Rajendran, A. and Minhas, A.S. and Kazzi, B. and Varma, B. and Choi, E. and Thakkar, A. and Michos, E.D.	Export Date: 25 June 2025; Cited By: 72 | RAYYAN-: {"Hameed"=>"Excluded", "OZIEGBE"=>"Excluded"} | RAYYAN-EXCLUSION-REASONS: wrong publication type | USER-NOTES: {"OZIEGBE"=>["REV"]}	10.1016/j.atherosclerosis.2023.117269
199	rayyan-263464206	Metabolic Deregulations in Patients with Polycystic Ovary Syndrome	2023	Metabolites	13	2		Jabczyk, M. and Nowak, J. and Jagielski, P. and Hudzik, B. and Kulik-Kupka, K. and Wlodarczyk, A. and Lar, K. and Zubelewicz-Szkodzinska, B.	Export Date: 25 June 2025; Cited By: 11 | RAYYAN-: {"Hameed"=>"Excluded", "OZIEGBE"=>"Excluded"} | RAYYAN-EXCLUSION-REASONS: wrong outcome,background article | USER-NOTES: {"OZIEGBE"=>["NO ANXI/DEP"]}	10.3390/metabo13020302
200	rayyan-263464208	A Comparative Study of Clinical, Radiological, Hormonal, and Metabolic Parameters between Nonobese and Overweight Polycystic Ovarian Syndrome (PCOS) Patients	2023	Donald School Journal of Ultrasound in Obstetrics and Gynecology	17	3	197-201	Bajpai, D. and Shanmugham, D. and Nagarajan, P. and Louis, L.R.P.	Export Date: 25 June 2025; Cited By: 0 | RAYYAN-: {"Hameed"=>"Excluded", "OZIEGBE"=>"Excluded"} | RAYYAN-EXCLUSION-REASONS: wrong outcome,background article,wrong study design,wrong publication type | USER-NOTES: {"OZIEGBE"=>["no mention of depression and anxiety"]}	10.5005/jp-journals-10009-1983
201	rayyan-263464209	A Systematic Review of the Psychosocial Impact of Polycystic Ovarian Syndrome Before and After Treatment	2023	Reproductive Sciences	30	11	3153-3178	Rempert, A.N. and Sarria, I. and Standeven, L.R. and Nylander, E. and Segars, J. and Singh, B.	Export Date: 25 June 2025; Cited By: 12 | RAYYAN-: {"Hameed"=>"Excluded", "OZIEGBE"=>"Excluded"} | RAYYAN-EXCLUSION-REASONS: background article,wrong publication type | USER-NOTES: {"OZIEGBE"=>["S R"]}	10.1007/s43032-023-01285-x
202	rayyan-263464212	Associations of intimate partner violence and maternal comorbidities: A cross-sectional analysis of the Pregnancy Risk Assessment Monitoring System	2023	Journal of Osteopathic Medicine	123	8	405-410	Hartwell, M. and Keener, A. and Robling, K. and Enmeier, M. and Sajjadi, N.B. and Greiner, B. and Price, J.	Export Date: 25 June 2025; Cited By: 2 | RAYYAN-: {"Hameed"=>"Excluded", "OZIEGBE"=>"Excluded"} | RAYYAN-EXCLUSION-REASONS: wrong outcome,wrong population,background article | USER-NOTES: {"OZIEGBE"=>["UNRELATED"]}	10.1515/jom-2023-0018
203	rayyan-263464213	Estrogen	2023	The Biochemical Guide to Hormones			97-102	Trojniak, J. and Bartusik-Aebisher, D. and Aebisher, D.	Export Date: 25 June 2025; Cited By: 1 | RAYYAN-: {"Hameed"=>"Excluded", "OZIEGBE"=>"Excluded"} | RAYYAN-EXCLUSION-REASONS: wrong outcome | USER-NOTES: {"OZIEGBE"=>["UNRELATED"]}
204	rayyan-263464214	Body image concerns in women with polycystic ovary syndrome: a systematic review and meta-analysis	2023	European Journal of Endocrinology	189	2	R1-R9	Davitadze, M. and Malhotra, K. and Khalil, H. and Hebbar, M. and Tay, C.T. and Mousa, A. and Teede, H. and Brennan, L. and Stener-Victorin, E. and Kempegowda, P.	Export Date: 25 June 2025; Cited By: 20 | RAYYAN-: {"Hameed"=>"Excluded", "OZIEGBE"=>"Excluded"} | RAYYAN-EXCLUSION-REASONS: background article,wrong study design,wrong publication type | USER-NOTES: {"OZIEGBE"=>["REVIEW"]}	10.1093/ejendo/lvad110
205	rayyan-263464215	The prolactin receptor gene (PRLR) is linked and associated with the risk of polycystic ovarian syndrome	2023	Journal of Ovarian Research	16	1		Amin, M. and Gragnoli, C.	Export Date: 25 June 2025; Cited By: 4 | RAYYAN-: {"Hameed"=>"Excluded", "OZIEGBE"=>"Excluded"} | RAYYAN-EXCLUSION-REASONS: wrong outcome,wrong population | USER-NOTES: {"OZIEGBE"=>["NO MENTION OF ANXIETY OR DEPRESSIO "]}	10.1186/s13048-023-01280-5
206	rayyan-263464216	Association Between Mental Health and Reproductive System Disorders in Women A Systematic Review and Meta-analysis	2023	JAMA Network Open	6	4		Zaks, N. and Batuure, A. and Lin, E. and Rommel, A.-S. and Reichenberg, A. and Grice, D. and Bergink, V. and Fox, N.S. and Mahjani, B. and Janecka, M.	Export Date: 25 June 2025; Cited By: 20 | RAYYAN-: {"Hameed"=>"Excluded", "OZIEGBE"=>"Excluded"} | RAYYAN-EXCLUSION-REASONS: wrong study design,wrong publication type | USER-NOTES: {"OZIEGBE"=>["S R"]}	10.1001/jamanetworkopen.2023.8685
207	rayyan-263464217	Synergistic action of carvedilol and clomiphene in mitigating the behavioral phenotypes of letrozole-model of PCOS rats by modulating the NRF2/NFKB pathway	2023	Life Sciences	324			Akintoye, O.O. and Ajibare, A.J. and Oriyomi, I.A. and Olofinbiyi, B.A. and Yusuf, G.O. and Afuye, D.C. and Babalola, T.K. and Faturoti, O.E. and Oludipe, S. and Owoyele, V.B.	Export Date: 25 June 2025; Cited By: 7 | RAYYAN-: {"Hameed"=>"Excluded", "OZIEGBE"=>"Excluded"} | RAYYAN-EXCLUSION-REASONS: wrong population | USER-NOTES: {"OZIEGBE"=>["RATS"]}	10.1016/j.lfs.2023.121737
208	rayyan-263464219	Relationship between intestinal flora and polycystic ovary syndrome complicated with depression: research progress	2023	Chinese Journal of Microecology	35	1	110-115and120	Han, X.-Y. and Han, S.-S. and Wu, T.-Q. and Feng, X.-L. and Zhao, Y.	Export Date: 25 June 2025; Cited By: 0 | RAYYAN-: {"Hameed"=>"Excluded", "OZIEGBE"=>"Excluded"} | RAYYAN-EXCLUSION-REASONS: background article,wrong publication type | USER-NOTES: {"OZIEGBE"=>["REV"]}	10.13381/j.cnki.cjm.202301020
209	rayyan-263464220	Analyzing the Challenges, Consequences, and Possible Treatments for Polycystic Ovary Syndrome	2023	Mini-Reviews in Medicinal Chemistry	23	20	1975-1992	Zaib, S. and Rana, N. and Khan, I. and Waris, A. and Ahmad, U.	Export Date: 25 June 2025; Cited By: 6 | RAYYAN-: {"Hameed"=>"Excluded", "OZIEGBE"=>"Excluded"} | RAYYAN-EXCLUSION-REASONS: wrong study design,wrong publication type | USER-NOTES: {"OZIEGBE"=>["REV"]}	10.2174/1389557523666230608124651
210	rayyan-263464222	Differential effects of western versus mediterranean diets and psychosocial stress on ovarian function in female monkeys (Macaca fascicularis)	2023	Psychoneuroendocrinology	153			Frye, B.M. and Register, T.C. and Appt, S.E. and Vitolins, M.Z. and Uberseder, B. and Chen, H. and Shively, C.A.	Export Date: 25 June 2025; Cited By: 3 | RAYYAN-: {"Hameed"=>"Excluded", "OZIEGBE"=>"Excluded"} | RAYYAN-EXCLUSION-REASONS: wrong population,background article | USER-NOTES: {"OZIEGBE"=>["ANIMAL"]}	10.1016/j.psyneuen.2023.106107
211	rayyan-263464225	A Comprehensive Analysis of Artificial Intelligence Techniques for the Prediction and Prognosis of Lifestyle Diseases	2023	Archives of Computational Methods in Engineering	30	8	4733-4756	Modi, K. and Singh, I. and Kumar, Y.	Export Date: 25 June 2025; Cited By: 18 | RAYYAN-: {"Hameed"=>"Excluded", "OZIEGBE"=>"Excluded"} | RAYYAN-EXCLUSION-REASONS: wrong outcome,background article | USER-NOTES: {"OZIEGBE"=>["REV"]}	10.1007/s11831-023-09957-2
212	rayyan-263464226	Sleep and obstructive sleep apnea in women with infertility	2023	Sleep and Breathing	27	5	1733-1742	Ibrahim, S. and Mehra, R. and Tantibhedhyangkul, J. and Bena, J. and Flyckt, R.L.	Export Date: 25 June 2025; Cited By: 9 | RAYYAN-: {"Hameed"=>"Excluded", "OZIEGBE"=>"Excluded"} | RAYYAN-EXCLUSION-REASONS: wrong outcome,background article | USER-NOTES: {"OZIEGBE"=>["NO MENTION OF PCOS"]}	10.1007/s11325-022-02770-4
213	rayyan-263464227	Depression and anxiety in adolescents and young women with polycystic ovary syndrome: A systematic review and meta-analysis	2023	International Journal of Adolescent Medicine and Health	35	3	233-242	Nasiri-Amiri, F. and Faramarzi, M. and Omidvar, S. and Alizadeh-Navaei, R.	Export Date: 25 June 2025; Cited By: 9 | RAYYAN-: {"Hameed"=>"Excluded", "OZIEGBE"=>"Excluded"} | RAYYAN-EXCLUSION-REASONS: wrong study design,wrong publication type | USER-NOTES: {"OZIEGBE"=>["S R"]}	10.1515/ijamh-2022-0065
214	rayyan-263464229	Is being childless associated with a woman’s risk of overweight and obesity? Results from a national longitudinal study	2023	International Journal of Obesity	47	9	841-847	Jin, C. and Tooth, L.R. and Xu, X. and Mishra, G.D.	Export Date: 25 June 2025; Cited By: 0 | RAYYAN-: {"Hameed"=>"Excluded", "OZIEGBE"=>"Excluded"} | RAYYAN-EXCLUSION-REASONS: wrong outcome,background article | USER-NOTES: {"OZIEGBE"=>["NO ANXI"]}	10.1038/s41366-023-01329-x
215	rayyan-263464230	Polycystic ovary syndrome: deciphering mechanisms to facilitate management and treatment	2023	eBioMedicine	94				Export Date: 25 June 2025; Cited By: 4 | RAYYAN-: {"Hameed"=>"Excluded", "OZIEGBE"=>"Excluded"} | RAYYAN-EXCLUSION-REASONS: wrong study design,wrong publication type | USER-NOTES: {"OZIEGBE"=>["REV"]}	10.1016/j.ebiom.2023.104754
216	rayyan-263464231	Diagnostics and Treatment of Polycystic Ovary Syndrome (PCOS) in Adolescence	2023	Journal fur Gynakologische Endokrinologie	33	2	50-55	Walch, K.	Export Date: 25 June 2025; Cited By: 0 | RAYYAN-: {"Hameed"=>"Excluded", "OZIEGBE"=>"Excluded"} | RAYYAN-EXCLUSION-REASONS: wrong study design | USER-NOTES: {"OZIEGBE"=>["REV"]}	10.1007/s41974-023-00270-1
217	rayyan-263464232	Evaluation of social appearance anxiety in patients with acne vulgaris	2023	Journal of Pakistan Association of Dermatologists	33	4	1394-1398	Afza, U. and Hafeez, J. and Naheed, A. and Naveed, T. and Sundus, M. and Anjum, M.	Export Date: 25 June 2025; Cited By: 0 | RAYYAN-: {"Hameed"=>"Excluded", "OZIEGBE"=>"Excluded"} | RAYYAN-EXCLUSION-REASONS: wrong outcome,background article
218	rayyan-263464233	PCOS and obesity: The role of TSH on fat metabolism and its dysfunctional repercussions	2023	Polycystic Ovarian Syndrome (PCOS) and Our Biological Clock			81-98	Zia, B. and Nisar, S. and Ansari, S.Z.	Export Date: 25 June 2025; Cited By: 0 | RAYYAN-: {"Hameed"=>"Excluded", "OZIEGBE"=>"Excluded"} | RAYYAN-EXCLUSION-REASONS: wrong outcome | USER-NOTES: {"OZIEGBE"=>["CONF "]}
219	rayyan-263464234	PCOS in Adolescents—Ongoing Riddles in Diagnosis and Treatment	2023	Journal of Clinical Medicine	12	3		Meczekalski, B. and Niwczyk, O. and Kostrzak, A. and Maciejewska-Jeske, M. and Bala, G. and Szeliga, A.	Export Date: 25 June 2025; Cited By: 32 | RAYYAN-: {"Hameed"=>"Excluded", "OZIEGBE"=>"Excluded"} | RAYYAN-EXCLUSION-REASONS: wrong outcome | USER-NOTES: {"OZIEGBE"=>["REVIEW"]}	10.3390/jcm12031221
220	rayyan-263464235	Progress on depression and anxiety in polycystic ovary syndrome: impact of clinical and metabolic phenotypes and long-term complications	2023	Chinese Journal of Reproduction and Contraception	43	8	872-877	Qiaosong, H. and Zhengao, S. and Jingyan, S.	Export Date: 25 June 2025; Cited By: 0 | RAYYAN-: {"Hameed"=>"Excluded", "OZIEGBE"=>"Excluded"} | RAYYAN-EXCLUSION-REASONS: wrong publication type | USER-NOTES: {"OZIEGBE"=>["REV"]}	10.3760/cma.j.cn101441-20220515-00212
221	rayyan-263464236	The interplay of oxidative stress and immune dysfunction in Hashimoto’s thyroiditis and polycystic ovary syndrome: a comprehensive review	2023	Frontiers in Immunology	14			Batóg, G. and Doloto, A. and Bak, E. and Piatkowska-Chmiel, I. and Krawiec, P. and Pac-Kozuchowska, E. and Herbet, M.	Export Date: 25 June 2025; Cited By: 13 | RAYYAN-: {"Hameed"=>"Excluded", "OZIEGBE"=>"Excluded"} | RAYYAN-EXCLUSION-REASONS: wrong publication type | USER-NOTES: {"OZIEGBE"=>["no mention of dep/anxi"]}	10.3389/fimmu.2023.1211231
222	rayyan-263464237	Long-term health consequences of central precocious/early puberty (CPP) and treatment with Gn-RH analogue: a short update	2023	Acta Biomedica	94	6		Soliman, A. and Alaaraj, N. and Sanctis, V.D. and Alyafei, F. and Ahmed, S. and Hamed, N.	Export Date: 25 June 2025; Cited By: 7 | RAYYAN-: {"Hameed"=>"Excluded", "OZIEGBE"=>"Excluded"} | RAYYAN-EXCLUSION-REASONS: background article,wrong study design,wrong publication type | USER-NOTES: {"OZIEGBE"=>["REV"]}	10.23750/abm.v94i6.15316
223	rayyan-263464238	Effects of Mindfulness-Based Therapy on Clinical Symptoms and DNA Methylation in Patients with Polycystic Ovary Syndrome and High Metabolic Risk	2023	Current Issues in Molecular Biology	45	4	2717-2737	Dema, H. and Videtic Paska, A. and Kouter, K. and Katrašnik, M. and Jensterle, M. and Janež, A. and Oblak, A. and Škodlar, B. and Bon, J.	Export Date: 25 June 2025; Cited By: 8 | RAYYAN-: {"Hameed"=>"Excluded", "OZIEGBE"=>"Excluded"} | RAYYAN-EXCLUSION-REASONS: wrong outcome,background article | USER-NOTES: {"OZIEGBE"=>["REVIEWS"]}	10.3390/cimb45040178
224	rayyan-263464239	Emotional Eating and Binge Eating Disorders and Night Eating Syndrome in Polycystic Ovary Syndrome—A Vicious Circle of Disease: A Systematic Review	2023	Nutrients	15	2		Burnatowska, E. and Wikarek, A. and Oboza, P. and Ogarek, N. and Glinianowicz, M. and Kocelak, P. and Olszanecka-Glinianowicz, M.	Export Date: 25 June 2025; Cited By: 12 | RAYYAN-: {"Hameed"=>"Excluded", "OZIEGBE"=>"Excluded"} | RAYYAN-EXCLUSION-REASONS: background article,wrong publication type | USER-NOTES: {"OZIEGBE"=>["NOT FOCUSED ON DEP/ANXI"]}	10.3390/nu15020295
225	rayyan-263464240	A Scoping Review of Ayurveda Studies in Women with Polycystic Ovary Syndrome	2023	Journal of Integrative and Complementary Medicine	29	9	550-561	Rao, V.S. and Armour, M. and Patwardhan, K. and Cheema, B.S. and Smith, C. and Sharma, R. and Ee, C.	Export Date: 25 June 2025; Cited By: 3 | RAYYAN-: {"Hameed"=>"Excluded", "OZIEGBE"=>"Excluded"} | RAYYAN-EXCLUSION-REASONS: wrong publication type | USER-NOTES: {"OZIEGBE"=>["REV"]}	10.1089/jicm.2022.0754
226	rayyan-263464242	Sexual dysfunction in women with PCOS: a case control study	2023	Human Reproduction	38	11	2230-2238	Pastoor, H. and Both, S. and Laan, E.T.M. and Laven, J.S.E.	Export Date: 25 June 2025; Cited By: 9 | RAYYAN-: {"Hameed"=>"Excluded", "OZIEGBE"=>"Excluded"} | RAYYAN-EXCLUSION-REASONS: wrong outcome | USER-NOTES: {"OZIEGBE"=>["NO ANXI/DEP"]}	10.1093/humrep/dead193
227	rayyan-263464243	Polycystic ovary syndrome: Causes, symptoms, pathophysiology, and remedies	2023	Obesity Medicine	39			Chaudhuri, A.	Export Date: 25 June 2025; Cited By: 21 | RAYYAN-: {"Hameed"=>"Excluded", "OZIEGBE"=>"Excluded"} | RAYYAN-EXCLUSION-REASONS: background article,wrong publication type | USER-NOTES: {"OZIEGBE"=>["REVIEW"]}	10.1016/j.obmed.2023.100480
228	rayyan-263464244	Polycystic Ovary Syndrome and Obesity: A Cross-Sectional Survey of Patients and Obstetricians/Gynecologists	2023	Journal of Women's Health	32	6	723-731	Gill, L. and Coborn, J.E. and Hoovler, A.R. and Sherif, K.	Export Date: 25 June 2025; Cited By: 2 | RAYYAN-: {"Hameed"=>"Excluded", "OZIEGBE"=>"Excluded"} | RAYYAN-EXCLUSION-REASONS: wrong outcome,background article | USER-NOTES: {"OZIEGBE"=>["no mentionof anxi/dep"]}	10.1089/jwh.2022.0471
229	rayyan-263464246	Case studies: A collection of mild to severe cases of PCOS patients: A major cause of infertility	2023	Polycystic Ovarian Syndrome (PCOS) and Our Biological Clock			271-288	Maheshwari, N.	Export Date: 25 June 2025; Cited By: 0 | RAYYAN-: {"Hameed"=>"Excluded", "OZIEGBE"=>"Excluded"} | RAYYAN-EXCLUSION-REASONS: background article,wrong publication type | USER-NOTES: {"OZIEGBE"=>["REVIEW"]}
230	rayyan-263464247	The effects of propolis supplementation on high-sensitivity C-reactive protein, testosterone hormone, and metabolic profile in women with polycystic ovary syndrome: A randomized, triple-blinded, placebo-controlled clinical trial	2023	Phytotherapy Research	37	11	5366-5377	Abbasi, E. and Bagherniya, M. and Soleimani, D. and Ghasemi-Tehrani, H. and Abbaspour, M. and Clark, C.C.T. and Askari, G.	Export Date: 25 June 2025; Cited By: 11 | RAYYAN-: {"Hameed"=>"Excluded", "OZIEGBE"=>"Excluded"} | RAYYAN-EXCLUSION-REASONS: wrong outcome,wrong population	10.1002/ptr.7977
231	rayyan-263464249	Sleep Disturbances Across a Woman's Lifespan: What Is the Role of Reproductive Hormones?	2023	Journal of the Endocrine Society	7	5		Haufe, A. and Leeners, B.	Export Date: 25 June 2025; Cited By: 20 | RAYYAN-: {"Hameed"=>"Excluded", "OZIEGBE"=>"Excluded"} | RAYYAN-EXCLUSION-REASONS: background article,wrong publication type | USER-NOTES: {"OZIEGBE"=>["RVIEW"]}	10.1210/jendso/bvad036
232	rayyan-263464250	Current Advances in Cellular Approaches for Pathophysiology and Treatment of Polycystic Ovary Syndrome	2023	Cells	12	17		Tsai, Y.-R. and Liao, Y.-N. and Kang, H.-Y.	Export Date: 25 June 2025; Cited By: 12 | RAYYAN-: {"Hameed"=>"Excluded", "OZIEGBE"=>"Excluded"} | RAYYAN-EXCLUSION-REASONS: wrong study design,wrong publication type | USER-NOTES: {"OZIEGBE"=>["REV"]}	10.3390/cells12172189
233	rayyan-263464251	Websites Selling Direct-to-Consumer Anti-Mullerian Hormone Tests	2023	JAMA Network Open	6	8		Johnson, A. and Thompson, R. and Nickel, B. and Shih, P. and Hammarberg, K. and Copp, T.	Export Date: 25 June 2025; Cited By: 10 | RAYYAN-: {"Hameed"=>"Excluded", "OZIEGBE"=>"Excluded"} | RAYYAN-EXCLUSION-REASONS: wrong outcome,wrong population,background article | USER-NOTES: {"OZIEGBE"=>["REVIEW"]}	10.1001/jamanetworkopen.2023.30192
234	rayyan-263464253	Androgens impact on psychopathological variables according to CPRS, and EDI 2 scores: In women with bulimia nervosa, and eating disorder not otherwise specified	2023	Journal of Steroid Biochemistry and Molecular Biology	226			Söderqvist, G. and Naessén, S.	Export Date: 25 June 2025; Cited By: 0 | RAYYAN-: {"Hameed"=>"Excluded", "OZIEGBE"=>"Excluded"} | RAYYAN-EXCLUSION-REASONS: wrong population | USER-NOTES: {"OZIEGBE"=>["NO PCOS"]}	10.1016/j.jsbmb.2022.106217
235	rayyan-263464254	Possible cognition changes in women with polycystic ovary syndrome: a narrative review	2023	Obstetrics and Gynecology Science	66	5	347-363	Naz, M.S.G. and Rahnemaei, F.A. and Tehrani, F.R. and Sayehmiri, F. and Ghasemi, V. and Banaei, M. and Ozgoli, G.	Export Date: 25 June 2025; Cited By: 5 | RAYYAN-: {"Hameed"=>"Excluded", "OZIEGBE"=>"Excluded"} | RAYYAN-EXCLUSION-REASONS: background article,wrong publication type | USER-NOTES: {"OZIEGBE"=>["REV"]}	10.5468/ogs.22165
236	rayyan-263464255	Virgin coconut oil reverses behavioral phenotypes of letrozole-model of PCOS in Wistar rats via modulation of NRF2 upregulation	2023	Journal of Taibah University Medical Sciences	18	4	831-841	Akintoye, O.O. and Ajibare, A.J. and Omotuyi, I.O.	Export Date: 25 June 2025; Cited By: 14 | RAYYAN-: {"Hameed"=>"Excluded", "OZIEGBE"=>"Excluded"} | RAYYAN-EXCLUSION-REASONS: wrong population | USER-NOTES: {"OZIEGBE"=>["RATS"]}	10.1016/j.jtumed.2022.12.020
237	rayyan-263464257	Polycystic ovary syndrome and subfertility: Ovulation dysregulation and fertility problems (clinical features and pathophysiology)	2023	Polycystic Ovary Syndrome: Basic Science to Clinical Advances across the Lifespan			51-55	Zuberi, N.F. and Batool, S.	Export Date: 25 June 2025; Cited By: 0 | RAYYAN-: {"Hameed"=>"Excluded", "OZIEGBE"=>"Excluded"} | RAYYAN-EXCLUSION-REASONS: wrong outcome | USER-NOTES: {"OZIEGBE"=>["REV"]}	10.1016/B978-0-323-87932-3.00016-5
238	rayyan-263464258	Sex differences in the association between stroke risk factors and pre-clinical predictors of stroke in the childhood determinants of Adult Health study	2023	Atherosclerosis	384			Shah, M. and Buscot, M.-J. and Tian, J. and Phan, H.T. and Marwick, T.H. and Dwyer, T. and Venn, A. and Gall, S.	Export Date: 25 June 2025; Cited By: 1 | RAYYAN-: {"Hameed"=>"Excluded", "OZIEGBE"=>"Excluded"} | RAYYAN-EXCLUSION-REASONS: wrong outcome,wrong population | USER-NOTES: {"OZIEGBE"=>["UNRELATED"]}	10.1016/j.atherosclerosis.2023.06.077
239	rayyan-263464259	Sexual functioning in women with functional hypothalamic amenorrhea: exploring the relevance of an underlying polycystic ovary syndrome (PCOS)-phenotype	2023	Journal of Endocrinological Investigation	46	8	1623-1632	Barbagallo, F. and Pedrielli, G. and Bosoni, D. and Tiranini, L. and Cucinella, L. and Calogero, A.E. and Facchinetti, F. and Nappi, R.E.	Export Date: 25 June 2025; Cited By: 2 | RAYYAN-: {"Hameed"=>"Excluded", "OZIEGBE"=>"Excluded"} | RAYYAN-EXCLUSION-REASONS: wrong outcome,wrong population	10.1007/s40618-023-02021-7
240	rayyan-263464262	Depression in Polycystic Ovary Syndrome: A Systematic Review and Meta-Analysis	2023	Journal of Clinical Medicine	12	20		Dybciak, P. and Raczkiewicz, D. and Humeniuk, E. and Powrózek, T. and Gujski, M. and Malecka-Massalska, T. and Wdowiak, A. and Bojar, I.	Export Date: 25 June 2025; Cited By: 14 | RAYYAN-: {"Hameed"=>"Excluded", "OZIEGBE"=>"Excluded"} | RAYYAN-EXCLUSION-REASONS: wrong study design	10.3390/jcm12206446
241	rayyan-263464263	Polycystic Ovary Syndrome: Common Questions and Answers	2023	American Family Physician	107	3	264-272	Williams, T. and Moore, J.B. and Regehr, J.	Export Date: 25 June 2025; Cited By: 6 | RAYYAN-: {"Hameed"=>"Excluded", "OZIEGBE"=>"Excluded"} | RAYYAN-EXCLUSION-REASONS: wrong outcome,wrong publication type | USER-NOTES: {"OZIEGBE"=>["REV"]}
242	rayyan-263464264	Effect of comprehensive nursing intervention on the outcomes of in vitro fertilization in patients with polycystic ovary syndrome: A randomized controlled study	2023	Medicine (United States)	102	40	E35489	Zhang, L. and Yin, C.-Q. and Sun, S.-J. and Teng, X.-Q. and Li, D.-Y. and Sun, J. and Cui, Y.-Y.	Export Date: 25 June 2025; Cited By: 1 | RAYYAN-: {"Hameed"=>"Excluded", "OZIEGBE"=>"Excluded"} | RAYYAN-EXCLUSION-REASONS: wrong outcome | USER-NOTES: {"OZIEGBE"=>["NIL DEP/ANXI", "NIL DEP"]}	10.1097/MD.0000000000035489
243	rayyan-263464265	Endocrine disease history and the risk of postpartum depression	2023	British Journal of Psychiatry	222	3	119-124	Rasmussen, M.-L.H. and Poulsen, G.J. and Videbech, P. and Wohlfahrt, J. and Melbye, M.	Export Date: 25 June 2025; Cited By: 6 | RAYYAN-: {"Hameed"=>"Excluded", "OZIEGBE"=>"Excluded"} | RAYYAN-EXCLUSION-REASONS: wrong population,background article | USER-NOTES: {"OZIEGBE"=>["NO PCOS"]}	10.1192/bjp.2022.173
244	rayyan-263464266	Polycystic Ovary Syndrome: A Guide for Psychiatric Providers	2023	Advances in Psychiatry and Behavioral Health	3	1	91-101	Standeven, L.R. and Hannan, K. and Singh, B. and Hantsoo, L.	Export Date: 25 June 2025; Cited By: 1 | RAYYAN-: {"Hameed"=>"Excluded", "OZIEGBE"=>"Excluded"} | RAYYAN-EXCLUSION-REASONS: background article,wrong publication type | USER-NOTES: {"OZIEGBE"=>["REV"]}	10.1016/j.ypsc.2023.03.014
245	rayyan-263464267	Gestational Diabetes: A Review	2023	Biomedical and Pharmacology Journal	16	2	673-686	Barbach, A. and Chenguiti, A.A. and Charrah, Y. and Barkat, A.	Export Date: 25 June 2025; Cited By: 5 | RAYYAN-: {"Hameed"=>"Excluded", "OZIEGBE"=>"Excluded"} | RAYYAN-EXCLUSION-REASONS: background article,wrong publication type | USER-NOTES: {"OZIEGBE"=>["UNRELATED"]}	10.13005/bpj/2649
246	rayyan-263464268	Recognizing racial and ethnic disparities in women's reproductive health is not enough	2023	Fertility and Sterility	119	3	339-340	Butts, S. and Dokras, A.	Export Date: 25 June 2025; Cited By: 2 | RAYYAN-: {"Hameed"=>"Excluded", "OZIEGBE"=>"Excluded"} | RAYYAN-EXCLUSION-REASONS: background article,wrong publication type | USER-NOTES: {"OZIEGBE"=>["UNRELATED"]}	10.1016/j.fertnstert.2023.01.045
247	rayyan-263464269	Effects of Hormonal Profile, Weight, and Body Image on Sexual Function in Women with Polycystic Ovary Syndrome	2023	Healthcare (Switzerland)	11	10		Daescu, A.-M.C. and Dehelean, L. and Navolan, D.-B. and Gaitoane, A.-I. and Daescu, A. and Stoian, D.	Export Date: 25 June 2025; Cited By: 5 | RAYYAN-: {"Hameed"=>"Excluded", "OZIEGBE"=>"Excluded"} | RAYYAN-EXCLUSION-REASONS: wrong outcome,background article | USER-NOTES: {"OZIEGBE"=>["unrelated..no dep/anxiety"]}	10.3390/healthcare11101488
248	rayyan-263464270	On the Prediction of Polycystic Ovarian Syndrome	2023	2023 IEEE International Conference on Technology Management, Operations and Decisions, ICTMOD 2023				Genola Moore, M.D. and Baboolal, K. and Hosein, P.	Export Date: 25 June 2025; Cited By: 0 | RAYYAN-: {"Hameed"=>"Excluded", "OZIEGBE"=>"Excluded"} | RAYYAN-EXCLUSION-REASONS: wrong outcome,background article | USER-NOTES: {"OZIEGBE"=>["CONF PAPER"]}	10.1109/ICTMOD59086.2023.10438162
249	rayyan-263464271	Exploring the Relationship between Mood Disorders and Coexisting Health Conditions: The Focus on Nutraceuticals	2023	Brain Sciences	13	9		Mechlinska, A. and Wiglusz, M.S. and Slupski, J. and Wlodarczyk, A. and Cubala, W.J.	Export Date: 25 June 2025; Cited By: 4 | RAYYAN-: {"Hameed"=>"Excluded", "OZIEGBE"=>"Excluded"} | RAYYAN-EXCLUSION-REASONS: wrong publication type | USER-NOTES: {"OZIEGBE"=>["STUDY NOT ON PCOS"]}	10.3390/brainsci13091262
250	rayyan-263464273	The Tryptophan and Kynurenine Pathway Involved in the Development of Immune-Related Diseases	2023	International Journal of Molecular Sciences	24	6		Tsuji, A. and Ikeda, Y. and Yoshikawa, S. and Taniguchi, K. and Sawamura, H. and Morikawa, S. and Nakashima, M. and Asai, T. and Matsuda, S.	Export Date: 25 June 2025; Cited By: 63 | RAYYAN-: {"Hameed"=>"Excluded", "OZIEGBE"=>"Excluded"} | RAYYAN-EXCLUSION-REASONS: wrong outcome | USER-NOTES: {"OZIEGBE"=>["UNRELA"]}	10.3390/ijms24065742
251	rayyan-263464276	A review analysis of exercise training regimes among females with polycystic ovary syndrome	2023	Journal of the Pakistan Medical Association	73	3	589-602	Rao, M. and Khan, A.A. and Adnan, Q.U.A.	Export Date: 25 June 2025; Cited By: 0 | RAYYAN-: {"Hameed"=>"Excluded", "OZIEGBE"=>"Excluded"} | RAYYAN-EXCLUSION-REASONS: wrong publication type | USER-NOTES: {"OZIEGBE"=>["S R"]}	10.47391/JPMA.5647
252	rayyan-263464277	Hotspots and emerging trends in acupuncture research during 2012–2022: A bibliometric analysis	2023	World Journal of Acupuncture - Moxibustion	33	4	328-341	ZHAO(???), F.-H. and SUN(???), M.-L. and GAO(??), M. and LI(???), H.-Y.	Export Date: 25 June 2025; Cited By: 4 | RAYYAN-: {"Hameed"=>"Excluded", "OZIEGBE"=>"Excluded"} | RAYYAN-EXCLUSION-REASONS: wrong study design,wrong publication type | USER-NOTES: {"OZIEGBE"=>["REV"]}	10.1016/j.wjam.2023.09.005
253	rayyan-263464280	Living With Physical Health Conditions: A Systematic Review of Mindfulness-Based Interventions for Children, Adolescents, and Their Parents	2023	Journal of Pediatric Psychology	48	4	396-413	Hughes, O. and Shelton, K.H. and Penny, H. and Thompson, A.R.	Export Date: 25 June 2025; Cited By: 16 | RAYYAN-: {"Hameed"=>"Excluded", "OZIEGBE"=>"Excluded"} | RAYYAN-EXCLUSION-REASONS: background article,wrong publication type | USER-NOTES: {"OZIEGBE"=>["S R"]}	10.1093/jpepsy/jsad003
254	rayyan-263464281	Synergistic Action of Virgin Coconut Oil and Clomiphene in Reversing Endocrine Dysregulation in Letrozole-Model of Polycystic Ovarian Syndrome in Rats: Role of Nrf2/HMOX-1 Pathway	2023	Journal of Medicinal Food	26	9	683-691	Ajibare, A.J. and Akintoye, O.O. and Famurewa, A.C. and Folawiyo, M.A. and Bamisi, O.D. and Asuku, A.O. and Oyegbola, O.E. and Akintayo, C.O. and Olofinbiyi, B.A. and Omotuyi, O.I.	Export Date: 25 June 2025; Cited By: 2 | RAYYAN-: {"Hameed"=>"Excluded", "OZIEGBE"=>"Excluded"} | RAYYAN-EXCLUSION-REASONS: background article,wrong study design,wrong publication type | USER-NOTES: {"OZIEGBE"=>["NO MENTION OFDEPRESSION AND ANXIETY"]}	10.1089/jmf.2023.0023
255	rayyan-263464283	Polycystic ovary syndrome in pediatric obesity	2023	Managing Pediatric Obesity Using Advanced Therapies: Practical Guide for Pediatric Health Care Providers			325-341	Pereira-Eshraghi, C.F. and Al-Rayess, H. and Bomberg, E. and Cree, M.G.	Export Date: 25 June 2025; Cited By: 0 | RAYYAN-: {"Hameed"=>"Excluded", "OZIEGBE"=>"Excluded"} | RAYYAN-EXCLUSION-REASONS: wrong outcome,wrong population | USER-NOTES: {"OZIEGBE"=>["POPULATION"]}	10.1007/978-3-031-37380-0_11
256	rayyan-263464284	Uptake of the core outcome set on polycystic ovary syndrome before and after its publication	2023	Human Reproduction	38	9	1816-1824	Li, W. and Li, G. and Chi, H. and Wang, H. and Zeng, L.	Export Date: 25 June 2025; Cited By: 2 | RAYYAN-: {"Hameed"=>"Excluded", "OZIEGBE"=>"Excluded"} | RAYYAN-EXCLUSION-REASONS: wrong outcome,background article,wrong publication type | USER-NOTES: {"OZIEGBE"=>["NO DEP/ANX"]}	10.1093/humrep/dead149
257	rayyan-263464285	Polycystic ovary syndrome and mental health	2023	Polycystic Ovary Syndrome: Basic Science to Clinical Advances across the Lifespan			87-91	Asad, N. and Nadeem, T. and Noorullah, A.	Export Date: 25 June 2025; Cited By: 1 | RAYYAN-: {"Hameed"=>"Excluded", "OZIEGBE"=>"Excluded"} | RAYYAN-EXCLUSION-REASONS: wrong study design	10.1016/B978-0-323-87932-3.00020-7
258	rayyan-263464286	Analysis of Irregular Menstrual Cycle and Its Consequences	2023	2023 International Conference on Computer Communication and Informatics, ICCCI 2023				Sneha, M. and Sai Sravani, K. and Nithya, S. and Kaladevi, R.	Export Date: 25 June 2025; Cited By: 1 | RAYYAN-: {"Hameed"=>"Excluded", "OZIEGBE"=>"Excluded"} | RAYYAN-EXCLUSION-REASONS: background article,wrong study design | USER-NOTES: {"OZIEGBE"=>["CONF"]}	10.1109/ICCCI56745.2023.10128529
259	rayyan-263464287	Endophenotypic correlates of cognitive function in reproductive-age individuals with polycystic ovary syndrome	2022	F and S Reports	3	4	372-379	Huddleston, H.G. and Casaletto, K.B. and Jaswa, E.G. and Rasgon, N.L. and Maki, P.P. and Cedars, M.I. and Pasch, L.	Export Date: 25 June 2025; Cited By: 2 | RAYYAN-: {"Hameed"=>"Excluded", "OZIEGBE"=>"Excluded"} | RAYYAN-EXCLUSION-REASONS: wrong outcome,background article | USER-NOTES: {"OZIEGBE"=>["NIL DEP/ANXI"]}	10.1016/j.xfre.2022.08.008
260	rayyan-263464288	The Gut Microbiome and Female Health	2022	Biology	11	11		Siddiqui, R. and Makhlouf, Z. and Alharbi, A.M. and Alfahemi, H. and Khan, N.A.	Export Date: 25 June 2025; Cited By: 48 | RAYYAN-: {"Hameed"=>"Excluded", "OZIEGBE"=>"Excluded"} | RAYYAN-EXCLUSION-REASONS: wrong study design,wrong publication type | USER-NOTES: {"OZIEGBE"=>["UNREL"]}	10.3390/biology11111683
261	rayyan-263464291	Predicting risk of obesity and meal planning to reduce the obese in adulthood using artificial intelligence	2022	Endocrine	78	3	458-469	Kaur, R. and Kumar, R. and Gupta, M.	Export Date: 25 June 2025; Cited By: 40 | RAYYAN-: {"Hameed"=>"Excluded", "OZIEGBE"=>"Excluded"} | RAYYAN-EXCLUSION-REASONS: wrong outcome,wrong population,background article | USER-NOTES: {"OZIEGBE"=>["UNRELATED"]}	10.1007/s12020-022-03215-4
262	rayyan-263464296	Novel linkage and association of TCF7L2 variants with PCOS in Italian families	2023	European Review for Medical and Pharmacological Sciences	27	15	7346-7351	Amin, M. and Del Bosque-Plata, L. and Gragnoli, C.	Export Date: 25 June 2025; Cited By: 2 | RAYYAN-: {"Hameed"=>"Excluded", "OZIEGBE"=>"Excluded"} | RAYYAN-EXCLUSION-REASONS: wrong outcome | USER-NOTES: {"OZIEGBE"=>["NO MENTION O F ANXIE/DEPRESSION"]}	10.26355/eurrev_202308_33306
263	rayyan-263464297	Current pharmacotherapy and future directions for neuroendocrine causes of female infertility	2023	Expert Opinion on Pharmacotherapy	24	1	37-47	Koysombat, K. and Abbara, A. and Dhillo, W.S.	Export Date: 25 June 2025; Cited By: 6 | RAYYAN-: {"Hameed"=>"Excluded", "OZIEGBE"=>"Excluded"} | RAYYAN-EXCLUSION-REASONS: background article,wrong publication type | USER-NOTES: {"OZIEGBE"=>["REVIEW"]}	10.1080/14656566.2022.2064217
264	rayyan-263464299	2023 10th IEEE Uttar Pradesh Section International Conference on Electrical, Electronics and Computer Engineering, UPCON 2023	2023	2023 10th IEEE Uttar Pradesh Section International Conference on Electrical, Electronics and Computer Engineering, UPCON 2023					Export Date: 25 June 2025; Cited By: 0 | RAYYAN-: {"Hameed"=>"Excluded", "OZIEGBE"=>"Excluded"} | RAYYAN-EXCLUSION-REASONS: wrong outcome | USER-NOTES: {"OZIEGBE"=>["CONF"]}
265	rayyan-263464300	Association of polycystic ovary syndrome with multiple health factors and adverse pregnancy outcomes	2023	Miznarodnij Endokrinologicnij Zurnal	19	2	137-142	Markin, L.B. and Korutko, O.O. and Fartushok, T.V. and Fartushok, N.V. and Fedevych, Yu.M. and Dzhalilova, E.A. and Zhykovskiy, V.S.	Export Date: 25 June 2025; Cited By: 2 | RAYYAN-: {"Hameed"=>"Excluded", "OZIEGBE"=>"Excluded"} | RAYYAN-EXCLUSION-REASONS: wrong outcome,background article | USER-NOTES: {"OZIEGBE"=>["REV"]}	10.22141/2224-0721.19.2.2023.1259
266	rayyan-263464301	Incidental findings on coronary computed tomography in women with selected reproductive disorders	2022	Insights into Imaging	13	1		van der Ham, K. and van Zwol-Janssens, C. and Velthuis, B.K. and Koster, M.P.H. and Louwers, Y.V. and Goei, D. and Blomjous, M.S.H. and Franx, A. and Fauser, B.C.J.M. and Boersma, E. and Laven, J.S.E. and Budde, R.P.J.	Export Date: 25 June 2025; Cited By: 0 | RAYYAN-: {"Hameed"=>"Excluded", "OZIEGBE"=>"Excluded"} | RAYYAN-EXCLUSION-REASONS: wrong outcome,wrong population | USER-NOTES: {"OZIEGBE"=>["UN R"]}	10.1186/s13244-022-01238-z
267	rayyan-263464304	Patient-clinician communication and patient-centered outcomes among patients with suspected stage I non-small cell lung cancer: a prospective cohort study	2022	Medical Oncology	39	12		Nugent, S.M. and Golden, S.E. and Sullivan, D.R. and Thomas, C.R. and Wisnivesky, J. and Saha, S. and Slatore, C.G.	Export Date: 25 June 2025; Cited By: 4 | RAYYAN-: {"Hameed"=>"Excluded", "OZIEGBE"=>"Excluded"} | RAYYAN-EXCLUSION-REASONS: wrong population,background article | USER-NOTES: {"OZIEGBE"=>["UNRLATED"]}	10.1007/s12032-022-01776-y
268	rayyan-263464305	Assessment of Pattern, Determinants and Treatment Practices of Menstrual Disorders Among Medical Undergraduate Students	2022	Current Women's Health Reviews	18	3	128-137	Joseph, N. and Alfiya, A. and Khurana, M. and Divya, M. and Gupta, K. and Ram Thangavelu, M.R.	Export Date: 25 June 2025; Cited By: 0 | RAYYAN-: {"Hameed"=>"Excluded", "OZIEGBE"=>"Excluded"} | RAYYAN-EXCLUSION-REASONS: wrong population,background article | USER-NOTES: {"OZIEGBE"=>["UNRELATED..NO PCOS"]}	10.2174/1573404817666211027094722
269	rayyan-263464306	Polycystic Ovarian Syndrome (PCOS)	2023	Contemporary Endocrinology			63-69	Kligman, I.	Export Date: 25 June 2025; Cited By: 0 | RAYYAN-: {"Hameed"=>"Excluded", "OZIEGBE"=>"Excluded"} | RAYYAN-EXCLUSION-REASONS: background article,wrong publication type | USER-NOTES: {"OZIEGBE"=>["REVIEW"]}	10.1007/978-3-031-19443-6_10
270	rayyan-263464307	Underlying mechanisms of acupuncture therapy on polycystic ovary syndrome: Evidences from animal and clinical studies	2022	Frontiers in Endocrinology	13			Ye, Y. and Zhou, C.-C. and Hu, H.-Q. and Fukuzawa, I. and Zhang, H.-L.	Export Date: 25 June 2025; Cited By: 10 | RAYYAN-: {"Hameed"=>"Excluded", "OZIEGBE"=>"Excluded"} | RAYYAN-EXCLUSION-REASONS: wrong population,wrong study design,wrong publication type | USER-NOTES: {"OZIEGBE"=>["ANIMAL"]}	10.3389/fendo.2022.1035929
271	rayyan-263464308	The clinical characteristics of functional hypothalamic amenorrhea with hyperandrogenism	2023	National Medical Journal of China	103	14	1049-1054	Lu, Y. and Zhou, Y. and Mao, Y. and Zhan, H. and Chen, H. and Zhang, F. and Wu, J. and Li, X.	Export Date: 25 June 2025; Cited By: 2 | RAYYAN-: {"Hameed"=>"Excluded", "OZIEGBE"=>"Excluded"} | RAYYAN-EXCLUSION-REASONS: wrong population,background article | USER-NOTES: {"OZIEGBE"=>["NOT DIRECTLY REL"]}	10.3760/cma.j.cn112137-20220928-02042
272	rayyan-263464309	Genetic and Environmental Contribution to the Co-Occurrence of Endocrine-Metabolic Disorders and Depression: A Nationwide Swedish Study of Siblings	2022	American Journal of Psychiatry	179	11	824-832	Leone, M. and Kuja-Halkola, R. and Leval, A. and Butwicka, A. and Skov, J. and Zhang, R. and Liu, S. and Larsson, H. and Bergen, S.E.	Export Date: 25 June 2025; Cited By: 9 | RAYYAN-: {"Hameed"=>"Excluded", "OZIEGBE"=>"Excluded"} | RAYYAN-EXCLUSION-REASONS: wrong population | USER-NOTES: {"OZIEGBE"=>["NO PCOS"]}	10.1176/appi.ajp.21090954
273	rayyan-263464312	Recurrent spontaneous abortion and the imbalance of gut microbiota	2022	Chinese Journal of Obstetrics and Gynecology and Pediatrics	18	5	506-511	Sun, H. and Zhang, R.	Export Date: 25 June 2025; Cited By: 0 | RAYYAN-: {"Hameed"=>"Excluded", "OZIEGBE"=>"Excluded"} | RAYYAN-EXCLUSION-REASONS: wrong outcome | USER-NOTES: {"OZIEGBE"=>["UNREL"]}	10.3877/cma.j.issn.1673-5250.2022.05.002
274	rayyan-263464313	Effects of L-carnitine supplementation for women with polycystic ovary syndrome: a systematic review and meta-analysis	2022	PeerJ	10			Shukri, M.F.M. and Norhayati, M.N. and Badrin, S. and Kadir, A.A.	Export Date: 25 June 2025; Cited By: 6 | RAYYAN-: {"Hameed"=>"Excluded", "OZIEGBE"=>"Excluded"} | RAYYAN-EXCLUSION-REASONS: wrong study design,wrong publication type | USER-NOTES: {"OZIEGBE"=>["S R"]}	10.7717/peerj.13992
275	rayyan-263464314	MicroRNA-23a-3p overexpression represses proliferation and accelerates apoptosis of granular cells in polycystic ovarian syndrome by targeting HMGA2	2023	Gynecological Endocrinology	39	1		Wei, J. and Cheng, P. and Kong, M. and Zhang, L. and Liu, S. and Ning, B. and Huang, X.	Export Date: 25 June 2025; Cited By: 8 | RAYYAN-: {"Hameed"=>"Excluded", "OZIEGBE"=>"Excluded"} | RAYYAN-EXCLUSION-REASONS: wrong outcome | USER-NOTES: {"OZIEGBE"=>["UNRELATED"]}	10.1080/09513590.2023.2172155
276	rayyan-263464316	Comorbid diseases of hidradenitis suppurativa: a 15-year population-based study in Olmsted County, Minnesota, USA	2022	International Journal of Dermatology	61	11	1372-1379	Sokumbi, O. and Hodge, D.O. and Ederaine, S.A. and Alavi, A. and Alikhan, A.	Export Date: 25 June 2025; Cited By: 10 | RAYYAN-: {"Hameed"=>"Excluded", "OZIEGBE"=>"Excluded"} | RAYYAN-EXCLUSION-REASONS: wrong population,background article | USER-NOTES: {"OZIEGBE"=>["CASE"]}	10.1111/ijd.16228
277	rayyan-263464317	Cognitive and brain mechanisms of overeating behavior in obese women	2023	Russian Bulletin of Obstetrician-Gynecologist	23	4	96-103	Polikanova, I.S. and Balan, P.V. and Balan, V.E.	Export Date: 25 June 2025; Cited By: 0 | RAYYAN-: {"Hameed"=>"Excluded", "OZIEGBE"=>"Excluded"} | RAYYAN-EXCLUSION-REASONS: background article,wrong publication type | USER-NOTES: {"OZIEGBE"=>["UNREL"]}	10.17116/rosakush20232304196
278	rayyan-263464319	Relationship between eating patterns and emotional distress, and perceived quality of life in womenwith polycystic ovarian syndrome	2023	Annals of Agricultural and Environmental Medicine	30	4	693-698	Dutkiewicz, J. and Okreglicka, K. and Nitsch-Osuch, A.	Export Date: 25 June 2025; Cited By: 1 | RAYYAN-: {"Hameed"=>"Excluded", "OZIEGBE"=>"Excluded"} | RAYYAN-EXCLUSION-REASONS: wrong outcome | USER-NOTES: {"OZIEGBE"=>["study on eating disorder"]}	10.26444/aaem/166585
279	rayyan-263464320	Genes in loci genetically associated with polycystic ovary syndrome are dynamically expressed in human fetal gonadal, metabolic and brain tissues	2023	Frontiers in Endocrinology	14			Azumah, R. and Hummitzsch, K. and Anderson, R.A. and Rodgers, R.J.	Export Date: 25 June 2025; Cited By: 5 | RAYYAN-: {"Hameed"=>"Excluded", "OZIEGBE"=>"Excluded"} | RAYYAN-EXCLUSION-REASONS: wrong outcome,background article | USER-NOTES: {"OZIEGBE"=>["Not focusing on depression and anxiety"]}	10.3389/fendo.2023.1149473
280	rayyan-263464322	Insulin resistance, autophagy and apoptosis in patients with polycystic ovary syndrome: Association with PI3K signaling pathway	2022	Frontiers in Endocrinology	13			Tong, C. and Wu, Y. and Zhang, L. and Yu, Y.	Export Date: 25 June 2025; Cited By: 83 | RAYYAN-: {"Hameed"=>"Excluded", "OZIEGBE"=>"Excluded"} | RAYYAN-EXCLUSION-REASONS: wrong outcome | USER-NOTES: {"OZIEGBE"=>["REV"]}	10.3389/fendo.2022.1091147
281	rayyan-263464323	Molecular Insight of Active Plant-Based Drug Molecules for the Treatment of PCOS	2023	Herbal Medicine Applications for Polycystic Ovarian Syndrome			165-190	Sharma, S. and Sabia, H. and Singh, S. and Chaube, R.	Export Date: 25 June 2025; Cited By: 0 | RAYYAN-: {"Hameed"=>"Excluded", "OZIEGBE"=>"Excluded"} | RAYYAN-EXCLUSION-REASONS: wrong outcome,background article | USER-NOTES: {"OZIEGBE"=>["NO ANXI/DEP"]}	10.1201/9781003344728-7
282	rayyan-263464324	A novel approach to treat polycystic ovarian syndrome (PCOS) patients	2022	Biomedicine (India)	42	4	841-843	Dev, D. and Dutta, P.	Export Date: 25 June 2025; Cited By: 3 | RAYYAN-: {"Hameed"=>"Excluded", "OZIEGBE"=>"Excluded"} | RAYYAN-EXCLUSION-REASONS: wrong outcome,background article | USER-NOTES: {"OZIEGBE"=>["no dep/anxi"]}	10.51248/.v42i4.1503
283	rayyan-263464325	A comprehensive look into the association of vitamin D levels and vitamin D receptor gene polymorphism with obesity in children	2022	Biomedicine and Pharmacotherapy	153			Akter, R. and Afrose, A. and Sharmin, S. and Rezwan, R. and Rahman, R. and Neeletol, S.	Export Date: 25 June 2025; Cited By: 19 | RAYYAN-: {"Hameed"=>"Excluded", "OZIEGBE"=>"Excluded"} | RAYYAN-EXCLUSION-REASONS: wrong population	10.1016/j.biopha.2022.113285
284	rayyan-263464326	Depression in polycystic ovary syndrome: Focusing on pathogenesis and treatment	2022	Frontiers in Psychiatry	13			Xing, L. and Xu, J. and Wei, Y. and Chen, Y. and Zhuang, H. and Tang, W. and Yu, S. and Zhang, J. and Yin, G. and Wang, R. and Zhao, R. and Qin, D.	Export Date: 25 June 2025; Cited By: 31 | RAYYAN-: {"Hameed"=>"Excluded", "OZIEGBE"=>"Excluded"} | RAYYAN-EXCLUSION-REASONS: wrong study design,wrong publication type | USER-NOTES: {"OZIEGBE"=>["REV"]}	10.3389/fpsyt.2022.1001484
285	rayyan-263464328	Investigating Genetic Determinants of Plasma Inositol Status in Adult Humans	2022	Journal of Nutrition	152	11	2333-2342	Weston, E. and Pangilinan, F. and Eaton, S. and Orford, M. and Leung, K.-Y. and Copp, A.J. and Mills, J.L. and Molloy, A.M. and Brody, L.C. and Greene, N.D.E.	Export Date: 25 June 2025; Cited By: 4 | RAYYAN-: {"Hameed"=>"Excluded", "OZIEGBE"=>"Excluded"} | RAYYAN-EXCLUSION-REASONS: wrong outcome | USER-NOTES: {"OZIEGBE"=>["UNREL"]}	10.1093/jn/nxac204
286	rayyan-263464329	Positive Effects of a-Lactalbumin in the Management of Symptoms of Polycystic Ovary Syndrome	2022	Nutrients	14	15		Cardinale, V. and Lepore, E. and Basciani, S. and Artale, S. and Nordio, M. and Bizzarri, M. and Unfer, V.	Export Date: 25 June 2025; Cited By: 13 | RAYYAN-: {"Hameed"=>"Excluded", "OZIEGBE"=>"Excluded"} | RAYYAN-EXCLUSION-REASONS: wrong outcome,wrong publication type	10.3390/nu14153220
287	rayyan-263464330	Maternal androgen excess significantly impairs sexual behavior in male and female mouse offspring: Perspective for a biological origin of sexual dysfunction in PCOS	2023	Frontiers in Endocrinology	14			Donaldson, N.M. and Prescott, M. and Ruddenklau, A. and Campbell, R.E. and Desroziers, E.	Export Date: 25 June 2025; Cited By: 4 | RAYYAN-: {"Hameed"=>"Excluded", "OZIEGBE"=>"Excluded"} | RAYYAN-EXCLUSION-REASONS: wrong population | USER-NOTES: {"OZIEGBE"=>["ANIMAL"]}	10.3389/fendo.2023.1116482
288	rayyan-263464331	Recommendations from the 2023 international evidence-based guideline for the assessment and management of polycystic ovary syndrome	2023	European Journal of Endocrinology	189	2	G43-G64	Teede, H.J. and Tay, C.T. and Laven, J.J.E. and Dokras, A. and Moran, L.J. and Piltonen, T.T. and Costello, M.F. and Boivin, J. and Redman, L.M. and Boyle, J.A. and Norman, R.J. and Mousa, A. and Joham, A.E. and Arlt, W. and Azziz, R. and Balen, A. and Bedson, L. and Berry, L. and Brennan, L. and Brown, W. and Burgert, T. and Busby, M. and Ee, C. and Garad, R.M. and Gibson-Helm, M. and Harrison, …	Export Date: 25 June 2025; Cited By: 174 | RAYYAN-: {"Hameed"=>"Excluded", "OZIEGBE"=>"Excluded"} | RAYYAN-EXCLUSION-REASONS: background article,wrong study design,wrong publication type | USER-NOTES: {"OZIEGBE"=>["REV"]}	10.1093/ejendo/lvad096
289	rayyan-263464334	Long-term health outcomes in young women with polycystic ovary syndrome: A narrative review	2022	Clinical Endocrinology	97	2	187-198	Allen, L.A. and Shrikrishnapalasuriyar, N. and Rees, D.A.	Export Date: 25 June 2025; Cited By: 28 | RAYYAN-: {"Hameed"=>"Excluded", "OZIEGBE"=>"Excluded"} | RAYYAN-EXCLUSION-REASONS: wrong study design,wrong publication type	10.1111/cen.14609
290	rayyan-263464336	Face-sparing Congenital Generalized Lipodystrophy Type 1 Associated With Nonclassical Congenital Adrenal Hyperplasia	2022	Journal of Clinical Endocrinology and Metabolism	107	9	2433-2438	Costa, S. and Sampaio, L. and Berta Sousa, A. and Xing, C. and Agarwal, A.K. and Garg, A.	Export Date: 25 June 2025; Cited By: 4 | RAYYAN-: {"Hameed"=>"Excluded", "OZIEGBE"=>"Excluded"} | RAYYAN-EXCLUSION-REASONS: wrong outcome,background article,wrong study design | USER-NOTES: {"OZIEGBE"=>["UNRELATED"]}	10.1210/clinem/dgac406
291	rayyan-263464337	Whom Should We Screen for Cushing Syndrome? The Endocrine Society Practice Guideline Recommendations 2008 Revisited	2022	Journal of Clinical Endocrinology and Metabolism	107	9	E3723-E3730	Braun, L.T. and Vogel, F. and Zopp, S. and Marchant Seiter, T. and Rubinstein, G. and Berr, C.M. and Künzel, H. and Beuschlein, F. and Reincke, M.	Export Date: 25 June 2025; Cited By: 30 | RAYYAN-: {"Hameed"=>"Excluded", "OZIEGBE"=>"Excluded"} | RAYYAN-EXCLUSION-REASONS: wrong population,background article | USER-NOTES: {"OZIEGBE"=>["REVIEW"]}	10.1210/clinem/dgac379
292	rayyan-263464340	An integrated multidisciplinary model of care for addressing comorbidities beyond reproductive health among women with polycystic ovary syndrome in India	2022	The Indian journal of medical research	156	3	449-458	Patil, A.D. and Vaidya, R.A. and Begum, S. and Chauhan, S.L. and Mukherjee, S. and Kokate, P.P. and Joshi, B.N.	Export Date: 25 June 2025; Cited By: 4 | RAYYAN-: {"Hameed"=>"Excluded", "OZIEGBE"=>"Excluded"} | RAYYAN-EXCLUSION-REASONS: wrong outcome,background article | USER-NOTES: {"OZIEGBE"=>["REV"]}	10.4103/ijmr.IJMR_2497_19
293	rayyan-263464344	Polycystic ovary syndrome (PCOS) increases the risk of subsequent gestational diabetes mellitus (GDM): A novel therapeutic perspective	2022	Life Sciences	310			Choudhury, A.A. and Rajeswari, V.D.	Export Date: 25 June 2025; Cited By: 51 | RAYYAN-: {"Hameed"=>"Excluded", "OZIEGBE"=>"Excluded"} | RAYYAN-EXCLUSION-REASONS: wrong outcome,background article | USER-NOTES: {"OZIEGBE"=>["no dep/anxi"]}	10.1016/j.lfs.2022.121069
294	rayyan-263464345	Effect and Mechanisms of Kaiyu Zhongyutang on Insulin Resistance	Glucose and Lipid Metabolism	Psychological State	and Embryo Outcome in Infertile Patients with PCOS Due to Liver Depression and Kidney Deficiency	2023	Chinese Journal of Experimental Traditional Medical Formulae	29	24	130-137	Zuo, W. and Ren, Q.	Export Date: 25 June 2025; Cited By: 1 | RAYYAN-INCLUSION: {"Hameed"=>"Excluded", "OZIEGBE"=>"Excluded"} | RAYYAN-EXCLUSION-REASONS: wrong outcome | USER-NOTES: {"OZIEGBE"=>["UNREL"]}	10.13422/j.cnki.syfjx.20231921
295	rayyan-263464346	The impact of ageing and menopause in women with polycystic ovary syndrome	2022	Clinical Endocrinology	97	3	371-382	Helvaci, N. and Yildiz, B.O.	Export Date: 25 June 2025; Cited By: 12 | RAYYAN-: {"Hameed"=>"Excluded", "OZIEGBE"=>"Excluded"} | RAYYAN-EXCLUSION-REASONS: background article,wrong publication type | USER-NOTES: {"OZIEGBE"=>["REVIEW"]}	10.1111/cen.14558
296	rayyan-263464348	Identifying the challenges and opportunities of PCOS awareness month by analysing its global digital impact	2023	Frontiers in Endocrinology	14			Malhotra, K. and Pan, C.S.C. and Davitadze, M. and Kempegowda, P.	Export Date: 25 June 2025; Cited By: 11 | RAYYAN-: {"Hameed"=>"Excluded", "OZIEGBE"=>"Excluded"} | RAYYAN-EXCLUSION-REASONS: background article,wrong publication type | USER-NOTES: {"OZIEGBE"=>["REVIEW"]}	10.3389/fendo.2023.1109141
297	rayyan-263464349	Impact of socioeconomic disparities, general health, reproductive, and exercise status in indian women with lumbopelvic pain	2023	Open Public Health Journal	16			Sushil, P. and Chawla, J.K. and Parasher, R.K.	Export Date: 25 June 2025; Cited By: 0 | RAYYAN-: {"Hameed"=>"Excluded", "OZIEGBE"=>"Excluded"} | RAYYAN-EXCLUSION-REASONS: wrong outcome | USER-NOTES: {"OZIEGBE"=>["UNREL"]}	10.2174/18749445-v16-e230703-2022-207
298	rayyan-263464350	Suspected case of erythema multiforme major caused by combination therapy of glimepiride, voglibose, and metformin with clomiphene citrate in a polycystic ovary syndrome and type 2 diabetes patient in India	2023	Biomedical Research and Therapy	10	12	6086-6089	Kumar, H. and Gangwar, R. and Kumar, A. and Zargar, A.A. and Sharma, A.	Export Date: 25 June 2025; Cited By: 0 | RAYYAN-: {"Hameed"=>"Excluded", "OZIEGBE"=>"Excluded"} | RAYYAN-EXCLUSION-REASONS: wrong publication type | USER-NOTES: {"OZIEGBE"=>["C R"]}	10.15419/bmrat.v10i12.850
299	rayyan-263464351	PCOS and Depression: Common Links and Potential Targets	2022	Reproductive Sciences	29	11	3106-3123	Kolhe, J.V. and Chhipa, A.S. and Butani, S. and Chavda, V. and Patel, S.S.	Export Date: 25 June 2025; Cited By: 65 | RAYYAN-: {"Hameed"=>"Excluded", "OZIEGBE"=>"Excluded"} | RAYYAN-EXCLUSION-REASONS: background article,wrong publication type | USER-NOTES: {"OZIEGBE"=>["REV"]}	10.1007/s43032-021-00765-2
300	rayyan-263464352	Polycystic ovarian syndrome: diagnosis and management of related infertility	2022	Obstetrics, Gynaecology and Reproductive Medicine	32	9	197-204	Yadav, A. and Malhotra, N.	Export Date: 25 June 2025; Cited By: 7 | RAYYAN-: {"Hameed"=>"Excluded", "OZIEGBE"=>"Excluded"} | RAYYAN-EXCLUSION-REASONS: wrong outcome | USER-NOTES: {"OZIEGBE"=>["REV"]}	10.1016/j.ogrm.2022.06.001
301	rayyan-263464353	The Effects of Metformin and Myo-Inositol on Hyperandrogenism, Insulin Sensitivity, and Fertility in Polycystic Ovary Syndrome: A Literature Review	2023	Undergraduate Research in Natural and Clinical Sciences and Technology Journal	7	1		Matossian, G.A. and Buklarewicz, I.M. and Moosa, V.A.	Export Date: 25 June 2025; Cited By: 1 | RAYYAN-: {"Hameed"=>"Excluded", "OZIEGBE"=>"Excluded"} | RAYYAN-EXCLUSION-REASONS: background article,wrong publication type | USER-NOTES: {"OZIEGBE"=>["REV"]}	10.26685/urncst.483
302	rayyan-263464354	Plurihormonal pituitary adenoma cosecreting ACTH and GH: a rare cause of Cushing's disease	2022	BMJ Case Reports	15	11		Amir, J. and Guiot, M.C. and Garfield, N.	Export Date: 25 June 2025; Cited By: 1 | RAYYAN-: {"Hameed"=>"Excluded", "OZIEGBE"=>"Excluded"} | RAYYAN-EXCLUSION-REASONS: wrong outcome | USER-NOTES: {"OZIEGBE"=>["CUSHINGS DISEASE"]}	10.1136/bcr-2022-251451
303	rayyan-263464355	The Medical Evaluation of Psychiatric Symptoms	2023	The Medical Evaluation of Psychiatric Symptoms			1-268	Meyer, E.G. and Cozza, K.L. and Bourgeois, J.A.	Export Date: 25 June 2025; Cited By: 0 | RAYYAN-: {"Hameed"=>"Excluded", "OZIEGBE"=>"Excluded"} | RAYYAN-EXCLUSION-REASONS: background article,wrong publication type | USER-NOTES: {"OZIEGBE"=>["REV"]}	10.1007/978-3-031-14372-4
304	rayyan-263464357	Infertility and Social Issue Have the Most Significant Impact on Healthrelated Quality of Life among Polycystic Ovarian Syndrome Women in South India	2023	Journal of Human Reproductive Sciences	16	1	36-41	Hariprasath, L. and Selvakumar, D. and Dharani, V. and Durgalakshmi, K.K. and Abilash, V.G. and Gopenath, T.S. and Nishu, S.	Export Date: 25 June 2025; Cited By: 2 | RAYYAN-: {"Hameed"=>"Excluded", "OZIEGBE"=>"Excluded"} | RAYYAN-EXCLUSION-REASONS: wrong outcome,wrong publication type | USER-NOTES: {"OZIEGBE"=>["NOT RELATED"]}	10.4103/jhrs.jhrs_175_22
305	rayyan-263464358	Maternal hypothyroidism and its effect on placental histopathology in singleton live births resulting from in vitro fertilization treatment	2023	Human Fertility	26	3	540-549	Lavie, A. and Dahan, M. and Ton Nu, T.N. and Balayla, J. and Gil, Y. and Machado-Gedeon, A. and Cui, Y. and Shaul, J. and Volodarsky-Perel, A.	Export Date: 25 June 2025; Cited By: 2 | RAYYAN-: {"Hameed"=>"Excluded", "OZIEGBE"=>"Excluded"} | RAYYAN-EXCLUSION-REASONS: wrong outcome,wrong population | USER-NOTES: {"OZIEGBE"=>["IN VITO"]}	10.1080/14647273.2021.1964102
306	rayyan-263464359	The menstrual cycle	2023	Atlas of Clinical Sleep Medicine, Third Edition			420-425	Tobias, L.	Export Date: 25 June 2025; Cited By: 0 | RAYYAN-: {"Hameed"=>"Excluded", "OZIEGBE"=>"Excluded"} | RAYYAN-EXCLUSION-REASONS: wrong study design,wrong publication type | USER-NOTES: {"OZIEGBE"=>["UNREL"]}	10.1016/B978-0-323-65403-6.00052-4
307	rayyan-263464360	Polycystic ovary syndrome in North America	2023	Polycystic Ovary Syndrome: Basic Science to Clinical Advances across the Lifespan			229-236	Shahid, M. and Wajid, M.	Export Date: 25 June 2025; Cited By: 1 | RAYYAN-: {"Hameed"=>"Excluded", "OZIEGBE"=>"Excluded"} | RAYYAN-EXCLUSION-REASONS: wrong outcome | USER-NOTES: {"OZIEGBE"=>["REV"]}	10.1016/B978-0-323-87932-3.00039-6
308	rayyan-263464361	Polycystic ovary syndrome and postpartum depression among Hispanics and non-Hispanics: a population-based study	2022	AJOG Global Reports	2	3		Fugal, A.D. and Stanford, J.B. and Johnstone, E.B. and Kah, K. and Schliep, K.C.	Export Date: 25 June 2025; Cited By: 1 | RAYYAN-: {"Hameed"=>"Excluded", "OZIEGBE"=>"Excluded"} | RAYYAN-EXCLUSION-REASONS: wrong population | USER-NOTES: {"OZIEGBE"=>["POST PARTUM DEPRESSION"]}	10.1016/j.xagr.2022.100070
309	rayyan-263464363	A case-control study about markers of stress in normal-/overweight women with polycystic ovary syndrome and in controls	2023	Frontiers in Endocrinology	14			Marschalek, M.-L. and Marculescu, R. and Schneeberger, C. and Marschalek, J. and Dewailly, D. and Ott, J.	Export Date: 25 June 2025; Cited By: 7 | RAYYAN-: {"Hameed"=>"Excluded", "OZIEGBE"=>"Excluded"} | RAYYAN-EXCLUSION-REASONS: wrong outcome | USER-NOTES: {"OZIEGBE"=>["NO DEP/ANXI"]}	10.3389/fendo.2023.1173422
310	rayyan-263464364	Cognitive behavioural therapy for depression in women with PCOS: systematic review and meta-analysis	2022	Reproductive BioMedicine Online	45	3	599-607	Jiskoot, G. and van der Kooi, A.-L. and Busschbach, J. and Laven, J. and Beerthuizen, A.	Export Date: 25 June 2025; Cited By: 16 | RAYYAN-: {"Hameed"=>"Excluded", "OZIEGBE"=>"Excluded"} | RAYYAN-EXCLUSION-REASONS: background article,wrong study design,wrong publication type | USER-NOTES: {"OZIEGBE"=>["SR"]}	10.1016/j.rbmo.2022.05.001
311	rayyan-263464365	Editorial: Polycystic ovary syndrome (PCOS): Mechanism and management	2022	Frontiers in Endocrinology	13			Wang, Y. and Leung, P. and Li, R. and Wu, Y. and Huang, H.	Export Date: 25 June 2025; Cited By: 5 | RAYYAN-: {"Hameed"=>"Excluded", "OZIEGBE"=>"Excluded"} | RAYYAN-EXCLUSION-REASONS: wrong study design,wrong publication type | USER-NOTES: {"OZIEGBE"=>["NIL DEP"]}	10.3389/fendo.2022.1030353
312	rayyan-263464366	Gender diversity in adolescents with polycystic ovary syndrome	2022	Journal of Pediatric Endocrinology and Metabolism	35	11	1422-1428	Schweisberger, C.L. and Hornberger, L. and Barral, R. and Burke, C. and Paprocki, E. and Sherman, A. and Vanden Brink, H. and Burgert, T.S.	Export Date: 25 June 2025; Cited By: 8 | RAYYAN-: {"Hameed"=>"Excluded", "OZIEGBE"=>"Excluded"} | RAYYAN-EXCLUSION-REASONS: wrong publication type | USER-NOTES: {"OZIEGBE"=>["REV"]}	10.1515/jpem-2022-0249
313	rayyan-263464367	Does prevalence of sexual dysfunction differ among the most common causes of infertility? A cross-sectional study	2022	BMC Women's Health	22	1		Ashrafi, M. and Jahangiri, N. and Jahanian Sadatmahalleh, S. and Mirzaei, N. and Gharagozloo Hesari, N. and Rostami, F. and Mousavi, S.S. and Zeinaloo, M.	Export Date: 25 June 2025; Cited By: 9 | RAYYAN-: {"Hameed"=>"Excluded", "OZIEGBE"=>"Excluded"} | RAYYAN-EXCLUSION-REASONS: wrong outcome,background article | USER-NOTES: {"OZIEGBE"=>["NOT RELATED TO ANXI/DEP"]}	10.1186/s12905-022-01708-y
314	rayyan-263464368	A novel GnRH antagonist protocol based on LH levels versus traditional flexible GnRH antagonist protocol in PCOS patients undergoing in vitro fertilization: study protocol for a randomized controlled, non-inferiority trial	2022	Trials	23	1		Liu, S. and Lv, Y.-S. and Han, S. and Liu, M. and Ma, S. and Ren, H. and Li, Y.	Export Date: 25 June 2025; Cited By: 5 | RAYYAN-: {"Hameed"=>"Excluded", "OZIEGBE"=>"Excluded"} | RAYYAN-EXCLUSION-REASONS: background article,wrong publication type | USER-NOTES: {"OZIEGBE"=>["NO MENTION OF DEP/ANX"]}	10.1186/s13063-022-06586-1
315	rayyan-263464370	BeRedy (Period Tracker & PCOS Diagnosis)	2023	2023 4th International Conference on Communication Systems, Computing and IT Applications, CSCITA 2023 - Proceedings			142-147	Karia, A. and Poojary, A. and Tiwari, A. and Sequeira, L. and Sokhi, M.K.	Export Date: 25 June 2025; Cited By: 6 | RAYYAN-: {"Hameed"=>"Excluded", "OZIEGBE"=>"Excluded"} | RAYYAN-EXCLUSION-REASONS: wrong outcome,background article | USER-NOTES: {"OZIEGBE"=>["UNRELATED"]}	10.1109/CSCITA55725.2023.10104755
316	rayyan-263464371	The evolving roles of alarin in physiological and disease conditions, and its future potential clinical implications	2022	Frontiers in Endocrinology	13			Abebe, E.C. and Mengstie, M.A. and Seid, M.A. and Malik, T. and Dejenie, T.A.	Export Date: 25 June 2025; Cited By: 7 | RAYYAN-: {"Hameed"=>"Excluded", "OZIEGBE"=>"Excluded"} | RAYYAN-EXCLUSION-REASONS: background article,wrong publication type	10.3389/fendo.2022.1028982
317	rayyan-263464372	Androgens and Their Role in Bulimia Nervosa and Eating Disorder Not Otherwise Specified of Purging Type (EDNOS-P)	2023	Eating Disorders: Volume 1,2	2		767-783	Naessén, S.	Export Date: 25 June 2025; Cited By: 0 | RAYYAN-: {"Hameed"=>"Excluded", "OZIEGBE"=>"Excluded"} | RAYYAN-EXCLUSION-REASONS: wrong outcome,wrong population | USER-NOTES: {"OZIEGBE"=>["UNREL"]}	10.1007/978-3-031-16691-4_42
318	rayyan-263464373	Novel TCF7L2 familial linkage and association with Type 2 diabetes, depression, and their comorbidity	2023	European Review for Medical and Pharmacological Sciences	27	2	694-703	Del Bosque-Plata, L. and Amin, M. and Wu, R. and Postolache, T.T. and Gragnoli, C.	Export Date: 25 June 2025; Cited By: 4 | RAYYAN-: {"Hameed"=>"Excluded", "OZIEGBE"=>"Excluded"} | RAYYAN-EXCLUSION-REASONS: wrong population,background article | USER-NOTES: {"OZIEGBE"=>["UNRELATED"]}	10.26355/eurrev_202301_31072
319	rayyan-263464374	1st International Conference on Computational Intelligence for Engineering and Management Applications, CIEMA 2022	2023	Lecture Notes in Electrical Engineering	984				Export Date: 25 June 2025; Cited By: 0 | RAYYAN-: {"Hameed"=>"Excluded", "OZIEGBE"=>"Excluded"} | RAYYAN-EXCLUSION-REASONS: wrong publication type | USER-NOTES: {"OZIEGBE"=>["CONF"]}
320	rayyan-263464375	Effects of an “Internet +” Multidisciplinary Management Model Oriented by Nurse Specialists on Obesity Combined with Polycystic Ovary Syndrome	2023	Clinical and Experimental Obstetrics and Gynecology	50	6		Ou, Y. and Wu, L. and Liu, L. and Ye, X. and Chen, Y. and Yuan, H.	Export Date: 25 June 2025; Cited By: 1 | RAYYAN-: {"Hameed"=>"Excluded", "OZIEGBE"=>"Excluded"} | RAYYAN-EXCLUSION-REASONS: wrong population	10.31083/j.ceog5006125
321	rayyan-263464378	Childhood obesity: causes, consequences, and prevention	2023	Ceska a Slovenska Farmacie	72	1	21-36	Ali, A.T. and Al-Ani, F. and Al-Ani, O.	Export Date: 25 June 2025; Cited By: 8 | RAYYAN-: {"Hameed"=>"Excluded", "OZIEGBE"=>"Excluded"} | RAYYAN-EXCLUSION-REASONS: wrong outcome,wrong population | USER-NOTES: {"OZIEGBE"=>["study was on childrren"]}
322	rayyan-263464380	ENDOCRINE AND PSYCHOSOMATIC DISORDERS IN PATIENTS WITH AMENORRHEA	2023	Problemy Endokrinologii	69	6	121-131	Absatarova, Y.S. and Andreeva, E.N. and Evseeva, Y.S. and Zelenkova-Zakharchuk, T.A. and Sheremetyeva, E.V. and Grigoryan, O.R. and Mikheev, R.K.	Export Date: 25 June 2025; Cited By: 1 | RAYYAN-: {"Hameed"=>"Excluded", "OZIEGBE"=>"Excluded"} | RAYYAN-EXCLUSION-REASONS: wrong publication type	10.14341/probl13366
323	rayyan-263464381	The Impact of Eating Disorders on Reproductive Health: Mitigating the Risk	2023	Primary Care Companion for CNS Disorders	25	4		Bailey-Straebler, S.M. and Susser, L.C.	Export Date: 25 June 2025; Cited By: 4 | RAYYAN-: {"Hameed"=>"Excluded", "OZIEGBE"=>"Excluded"} | RAYYAN-EXCLUSION-REASONS: wrong outcome,wrong population | USER-NOTES: {"OZIEGBE"=>["nomention of pcos"]}	10.4088/PCC.22nr03475
324	rayyan-263464384	“I felt like she didn’t take me seriously”: a multi-methods study examining patient satisfaction and experiences with polycystic ovary syndrome (PCOS) in Canada	2022	BMC Women's Health	22	1		Ismayilova, M. and Yaya, S.	Export Date: 25 June 2025; Cited By: 30 | RAYYAN-: {"Hameed"=>"Excluded", "OZIEGBE"=>"Excluded"} | RAYYAN-EXCLUSION-REASONS: wrong outcome,background article | USER-NOTES: {"OZIEGBE"=>["NO DEP/ANXI/UNRELATED ARTICLE"]}	10.1186/s12905-022-01630-3
325	rayyan-263464385	Application of MP-YOLO for Segmentation and Visualization of Ovarian Ultrasound Imaging	2023	2023 IEEE 5th Eurasia Conference on Biomedical Engineering, Healthcare and Sustainability, ECBIOS 2023			130-132	Wang, C.-J. and He, C.-S. and Yan, R.-X. and Liu, Y.-C.	Export Date: 25 June 2025; Cited By: 4 | RAYYAN-: {"Hameed"=>"Excluded", "OZIEGBE"=>"Excluded"} | RAYYAN-EXCLUSION-REASONS: wrong outcome | USER-NOTES: {"OZIEGBE"=>["UNRELATED"]}	10.1109/ECBIOS57802.2023.10218459
326	rayyan-263464387	Comorbidity screening in hidradenitis suppurativa: Evidence-based recommendations from the US and Canadian Hidradenitis Suppurativa Foundations	2022	Journal of the American Academy of Dermatology	86	5	1092-1101	Garg, A. and Malviya, N. and Strunk, A. and Wright, S. and Alavi, A. and Alhusayen, R. and Alikhan, A. and Daveluy, S.D. and Delorme, I. and Goldfarb, N. and Gulliver, W. and Hamzavi, I. and Jaleel, T. and Kimball, A.B. and Kirby, J.S. and Kirchhof, M.G. and Lester, J. and Lev-Tov, H. and Lowes, M.A. and Micheletti, R. and Orenstein, L.A. and Piguet, V. and Sayed, C. and Tan, J. and Naik, H.B.	Export Date: 25 June 2025; Cited By: 145 | RAYYAN-: {"Hameed"=>"Excluded", "OZIEGBE"=>"Excluded"} | RAYYAN-EXCLUSION-REASONS: background article,wrong publication type | USER-NOTES: {"OZIEGBE"=>["UNRELATED"]}	10.1016/j.jaad.2021.01.059
327	rayyan-263464390	A Review on the Adaptogenic Activity of Potent Rasayana Tinospora cordifolia	2022	Toxicology International	29	2	289-297	Moka, M.K. and Sumithra, M.	Export Date: 25 June 2025; Cited By: 0 | RAYYAN-: {"Hameed"=>"Excluded", "OZIEGBE"=>"Excluded"} | RAYYAN-EXCLUSION-REASONS: background article,wrong publication type | USER-NOTES: {"OZIEGBE"=>["REV"]}	10.18311/ti/2022/v29i2/29358
328	rayyan-263464391	Diagnostic criteria and epidemiology of PCOS	2022	Polycystic Ovary Syndrome: Current and Emerging Concepts			2025-03-11	Freeman, A.M. and Burks, H.R. and Wild, R.A.	Export Date: 25 June 2025; Cited By: 1 | RAYYAN-: {"Hameed"=>"Excluded", "OZIEGBE"=>"Excluded"} | RAYYAN-EXCLUSION-REASONS: wrong outcome,background article | USER-NOTES: {"OZIEGBE"=>["NO ANXI/DEP"]}	10.1007/978-3-030-92589-5_1
329	rayyan-263464393	The Kynurenine Pathway and Polycystic Ovary Syndrome: Inflammation as a Common Denominator	2022	International Journal of Tryptophan Research	15			Jovanovic, F. and Sudhakar, A. and Knezevic, N.N.	Export Date: 25 June 2025; Cited By: 9 | RAYYAN-: {"Hameed"=>"Excluded", "OZIEGBE"=>"Excluded"} | RAYYAN-EXCLUSION-REASONS: background article,wrong publication type | USER-NOTES: {"OZIEGBE"=>["REVIEW"]}	10.1177/11786469221099214
330	rayyan-263464394	Polycystic Ovary Syndrome: Current Approaches to the Problem (Literature Review)	2022	Reproductive Health Eastern Europe	12	3	390-403	Mozejko, L. and Pototskaya, A.	Export Date: 25 June 2025; Cited By: 3 | RAYYAN-: {"Hameed"=>"Excluded", "OZIEGBE"=>"Excluded"} | RAYYAN-EXCLUSION-REASONS: wrong publication type | USER-NOTES: {"OZIEGBE"=>["REV"]}	10.34883/PI.2022.12.3.010
331	rayyan-263464395	Mental disorders in women suffering from frequent forms of secondary amenorrhea: nosographic structure and psychological markers	2022	Rossijskij Psihiatriceskij Zurnal	2022	5	74-83	Bobrov, A.E. and Ilina, N.A.	Export Date: 25 June 2025; Cited By: 1 | RAYYAN-: {"Hameed"=>"Excluded", "OZIEGBE"=>"Excluded"} | RAYYAN-EXCLUSION-REASONS: background article,wrong publication type | USER-NOTES: {"OZIEGBE"=>["FULL TEXT MAY BE NEEDED AS DEPRESSION MAY BE PART OF THE MENTAL DISORDER ASSESSED"]}	10.47877/1560-957X-2022-10507
332	rayyan-263464396	Association between polycystic ovary syndrome and risk of attention-deficit/hyperactivity disorder in offspring: A meta-analysis	2022	Clinical and Experimental Pediatrics	65	2	85-89	Maleki, A. and Bashirian, S. and Soltanian, A.R. and Jenabi, E. and Farhadinasab, A.	Export Date: 25 June 2025; Cited By: 7 | RAYYAN-: {"Hameed"=>"Excluded", "OZIEGBE"=>"Excluded"} | RAYYAN-EXCLUSION-REASONS: background article,wrong publication type | USER-NOTES: {"OZIEGBE"=>["MET ANAL"]}	10.3345/cep.2021.00178
333	rayyan-263464397	Normal and Premature Adrenarche	2021	Endocrine Reviews	42	6	783-814	Rosenfield, R.L.	Export Date: 25 June 2025; Cited By: 88 | RAYYAN-: {"Hameed"=>"Excluded", "OZIEGBE"=>"Excluded"} | RAYYAN-EXCLUSION-REASONS: wrong publication type | USER-NOTES: {"OZIEGBE"=>["REV"]}	10.1210/endrev/bnab009
334	rayyan-263464398	Practical Approach to Hyperandrogenism in Women	2021	Medical Clinics of North America	105	6	1099-1116	Sharma, A. and Welt, C.K.	Export Date: 25 June 2025; Cited By: 26 | RAYYAN-: {"Hameed"=>"Excluded", "OZIEGBE"=>"Excluded"} | RAYYAN-EXCLUSION-REASONS: wrong population,wrong publication type | USER-NOTES: {"OZIEGBE"=>["REV"]}	10.1016/j.mcna.2021.06.008
335	rayyan-263464400	Health research in vegan women	2021	Progress in Nutrition	23	3		Özcan, H. and Elkoca, A. and Sahan, Ö. and Yilmaz, S. and Erisen, B.	Export Date: 25 June 2025; Cited By: 0 | RAYYAN-: {"Hameed"=>"Excluded", "OZIEGBE"=>"Excluded"} | RAYYAN-EXCLUSION-REASONS: wrong population | USER-NOTES: {"OZIEGBE"=>["UNBREL"]}	10.23751/pn.v23i3.12205
336	rayyan-263464401	Outcomes of a Mindfulness-Based Healthy Lifestyle Intervention for Adolescents and Young Adults with Polycystic Ovary Syndrome	2022	Journal of Pediatric and Adolescent Gynecology	35	3	305-313	Young, C.C. and Monge, M. and Minami, H. and Rew, L. and Conroy, H. and Peretz, C. and Tan, L.	Export Date: 25 June 2025; Cited By: 15 | RAYYAN-: {"Hameed"=>"Excluded", "OZIEGBE"=>"Excluded"} | RAYYAN-EXCLUSION-REASONS: wrong outcome | USER-NOTES: {"OZIEGBE"=>["NO DEP/ANX"]}	10.1016/j.jpag.2021.10.016
337	rayyan-263464403	Simultaneous determination of plasma indoles by HPLC with fluorescence detection: Application in polycystic ovary syndrome patients with/without depression	2022	Journal of Liquid Chromatography and Related Technologies	45	1	44-50	Yang, K. and Chen, Y. and Xiaoqing, Z. and Zhen, Q. and Gui, W. and Ban, Y. and He, Y. and Pan, S. and Ding, M.	Export Date: 25 June 2025; Cited By: 0 | RAYYAN-: {"Hameed"=>"Excluded", "OZIEGBE"=>"Excluded"} | RAYYAN-EXCLUSION-REASONS: wrong outcome,wrong study design	10.1080/10826076.2022.2124267
338	rayyan-263464406	Pronounced trace element variation in follicular fluids of subfertile women undergoing assisted reproduction	2021	Nutrients	13	11		Schmalbrock, L.J. and Weiss, G. and Rijntjes, E. and Reinschissler, N. and Sun, Q. and Schenk, M. and Schomburg, L.	Export Date: 25 June 2025; Cited By: 17 | RAYYAN-: {"Hameed"=>"Excluded", "OZIEGBE"=>"Excluded"} | RAYYAN-EXCLUSION-REASONS: wrong outcome,wrong population | USER-NOTES: {"OZIEGBE"=>["UNREL"]}	10.3390/nu13114134
339	rayyan-263464408	Polycystic ovarian syndrome: A review covering phytoconstituents for its outstrip management	2021	Pharmacological Research - Modern Chinese Medicine	1			Joshi, M. and Shankar, R. and Pathak, K. and Yadav, R.	Export Date: 25 June 2025; Cited By: 11 | RAYYAN-: {"Hameed"=>"Excluded", "OZIEGBE"=>"Excluded"} | RAYYAN-EXCLUSION-REASONS: background article,wrong publication type | USER-NOTES: {"OZIEGBE"=>["REVIEW"]}	10.1016/j.prmcm.2021.100011
340	rayyan-263464409	Associations Between Asthma and Polycystic Ovary Syndrome: Current Perspectives	2022	Frontiers in Endocrinology	13			Xu, Y. and Zhou, Z.-Y. and Pan, J.-X. and Huang, H.-F.	Export Date: 25 June 2025; Cited By: 9 | RAYYAN-: {"Hameed"=>"Excluded", "OZIEGBE"=>"Excluded"} | RAYYAN-EXCLUSION-REASONS: wrong study design,wrong publication type | USER-NOTES: {"OZIEGBE"=>["UNRELATED"]}	10.3389/fendo.2022.936948
341	rayyan-263464410	Biochemical Characterization and Molecular Determination of Estrogen Receptor-a (ESR1 PvuII-rs2234693 T>C) and MiRNA-146a (rs2910164 C>G) Polymorphic Gene Variations and Their Association with the Risk of Polycystic Ovary Syndrome	2022	International Journal of Environmental Research and Public Health	19	5		Mir, R. and Tayeb, F.J. and Barnawi, J. and Jalal, M.M. and Saeedi, N.H. and Hamadi, A. and Altayar, M.A. and Alshammari, S.E. and Mtiraoui, N. and Ali, M.E. and Abu Duhier, F.M. and Ullah, M.F.	Export Date: 25 June 2025; Cited By: 10 | RAYYAN-: {"Hameed"=>"Excluded", "OZIEGBE"=>"Excluded"} | RAYYAN-EXCLUSION-REASONS: wrong outcome,background article | USER-NOTES: {"OZIEGBE"=>["UNREL"]}	10.3390/ijerph19053114
342	rayyan-263464413	What Is Polycystic Ovary Syndrome?	2022	JAMA	327	3	294	Walter, K.	Export Date: 25 June 2025; Cited By: 29 | RAYYAN-: {"Hameed"=>"Excluded", "OZIEGBE"=>"Excluded"} | RAYYAN-EXCLUSION-REASONS: wrong outcome | USER-NOTES: {"OZIEGBE"=>["REV"]}	10.1001/jama.2021.19776
343	rayyan-263464414	Depression and anxiety in women with polycystic ovarian syndrome: A literature survey	2021	International Journal of Adolescent Medicine and Health	33	6	367-373	Zehravi, M. and Maqbool, M. and Ara, I.	Export Date: 25 June 2025; Cited By: 18 | RAYYAN-: {"Hameed"=>"Excluded", "OZIEGBE"=>"Excluded"} | RAYYAN-EXCLUSION-REASONS: wrong study design,wrong publication type | USER-NOTES: {"OZIEGBE"=>["REV"]}	10.1515/ijamh-2021-0092
344	rayyan-263464416	Associated Effects of Endocrine Disrupting Chemicals (EDCs) on Neuroendocrine Axes and Neurotransmitter Profile in Polycystic Ovarian Syndrome Condition	2021	Proceedings of the Zoological Society	74	4	378-386	Ananthasubramanian, P. and Ananth, S. and Kumaraguru, S. and Barathi, S. and Santosh, W. and Vasantharekha, R.	Export Date: 25 June 2025; Cited By: 10 | RAYYAN-: {"Hameed"=>"Excluded", "OZIEGBE"=>"Excluded"} | RAYYAN-EXCLUSION-REASONS: wrong population,wrong publication type | USER-NOTES: {"OZIEGBE"=>["ANIMALS"]}	10.1007/s12595-021-00411-4
345	rayyan-263464419	Yoga for holistic treatment of polycystic ovarian syndrome	2021	Journal of Medical Pharmaceutical and Allied Sciences	10		120-125	Patil, S.P. and Singh, B. and Bisht, J. and Gupta, S. and Khanna, R.	Export Date: 25 June 2025; Cited By: 12 | RAYYAN-: {"Hameed"=>"Excluded", "OZIEGBE"=>"Excluded"} | RAYYAN-EXCLUSION-REASONS: wrong publication type | USER-NOTES: {"OZIEGBE"=>["REV"]}	10.22270/jmpas.2021.V10S2.2035
346	rayyan-263464420	Free testosterone is related to aspects of cognitive function in women with and without polycystic ovary syndrome	2022	Archives of Women's Mental Health	25	1	87-94	Sukhapure, M. and Eggleston, K. and Douglas, K. and Fenton, A. and Frampton, C. and Porter, R.J.	Export Date: 25 June 2025; Cited By: 15 | RAYYAN-: {"Hameed"=>"Excluded", "OZIEGBE"=>"Excluded"} | RAYYAN-EXCLUSION-REASONS: wrong outcome	10.1007/s00737-021-01158-9
347	rayyan-263464422	Sexual orientation and gynecologic medical care: A cross-sectional study with Brazilian women	2022	International Journal of Gynecology and Obstetrics	157	2	458-465	Paviani, G. and Chrisostomo, K.R. and Sandrin, N.M. and Hilgert, M.R. and Skare, T. and Nisihara, R.	Export Date: 25 June 2025; Cited By: 4 | RAYYAN-: {"Hameed"=>"Excluded", "OZIEGBE"=>"Excluded"} | RAYYAN-EXCLUSION-REASONS: wrong outcome,wrong population | USER-NOTES: {"OZIEGBE"=>["UNRELATED"]}	10.1002/ijgo.13893
348	rayyan-263464423	EFFECT OF NATUROPATHIC DIET ON OBESE PCOS-A CASE STUDY	2022	Journal of Ayurveda and Holistic Medicine	10	6	108-112	Shyamala, A.M. and Waghray, K.	Export Date: 25 June 2025; Cited By: 0 | RAYYAN-: {"Hameed"=>"Excluded", "OZIEGBE"=>"Excluded"} | RAYYAN-EXCLUSION-REASONS: wrong outcome | USER-NOTES: {"OZIEGBE"=>["C R"]}	10.70066/jahm.v10i6.578
349	rayyan-263464425	Polycystic Ovary Syndrome (PCOS) and Non-Suicidal Self-Injury (NSSI): A Community-Based Study	2022	Healthcare (Switzerland)	10	6		Williams, S. and Fido, D. and Sheffield, D.	Export Date: 25 June 2025; Cited By: 11 | RAYYAN-: {"Hameed"=>"Excluded", "OZIEGBE"=>"Excluded"} | RAYYAN-EXCLUSION-REASONS: wrong outcome | USER-NOTES: {"OZIEGBE"=>["UNREL"]}	10.3390/healthcare10061118
350	rayyan-263464426	Are patients with polycystic ovary syndrome more prone to irritable bowel syndrome?	2022	Endocrine Connections	11	4		Kaluzna, M. and Kompf, P. and Wachowiak-Ochmanska, K. and Moczko, J. and Królczyk, A. and Janicki, A. and Szapel, K. and Grzymislawski, M. and Ruchala, M. and Ziemnicka, K.	Export Date: 25 June 2025; Cited By: 8 | RAYYAN-: {"Hameed"=>"Excluded", "OZIEGBE"=>"Excluded"} | RAYYAN-EXCLUSION-REASONS: wrong outcome,background article | USER-NOTES: {"OZIEGBE"=>["REV"]}	10.1530/EC-21-0309
351	rayyan-263464427	Psychosocial interventions for women with polycystic ovary syndrome: a systematic review of randomized controlled trials	2022	F and S Reviews	3	1	42-56	Phimphasone-Brady, P. and Palmer, B. and Vela, A. and Johnson, R.L. and Harnke, B. and Hoffecker, L. and Coons, H.L. and Epperson, C.N.	Export Date: 25 June 2025; Cited By: 11 | RAYYAN-: {"Hameed"=>"Excluded", "OZIEGBE"=>"Excluded"} | RAYYAN-EXCLUSION-REASONS: background article,wrong study design,wrong publication type | USER-NOTES: {"OZIEGBE"=>["S R"]}	10.1016/j.xfnr.2021.11.004
352	rayyan-263464428	Effect of electroacupuncture on mood and estrogen receptor a expression in mice with polycystic ovary syndrome induced by bisphenol A exposure	2022	Zhen ci yan jiu = Acupuncture research	47	5	377-385	Xu, C.-X. and Yuan, W. and Chen, X.-Y. and Qiao, H.-F. and Gao, X.-Y.	Export Date: 25 June 2025; Cited By: 0 | RAYYAN-: {"Hameed"=>"Excluded", "OZIEGBE"=>"Excluded"} | RAYYAN-EXCLUSION-REASONS: wrong population | USER-NOTES: {"OZIEGBE"=>["RAT"]}	10.13702/j.1000-0607.20210548
353	rayyan-263464429	Etiology and management of amenorrhea in adolescent and young adult women	2022	Current Problems in Pediatric and Adolescent Health Care	52	5		Kerns, J. and Itriyeva, K. and Fisher, M.	Export Date: 25 June 2025; Cited By: 13 | RAYYAN-: {"Hameed"=>"Excluded", "OZIEGBE"=>"Excluded"} | RAYYAN-EXCLUSION-REASONS: background article,wrong publication type | USER-NOTES: {"OZIEGBE"=>["REV"]}	10.1016/j.cppeds.2022.101184
354	rayyan-263464432	PCOS and its association with mental health	2022	Polycystic Ovary Syndrome: Current and Emerging Concepts			377-392	Alur-Gupta, S. and Dokras, A.	Export Date: 25 June 2025; Cited By: 1 | RAYYAN-: {"Hameed"=>"Excluded", "OZIEGBE"=>"Excluded"} | RAYYAN-EXCLUSION-REASONS: background article,wrong study design	10.1007/978-3-030-92589-5_19
355	rayyan-263464434	Impact of diagnostic labels and causal explanations for weight gain on diet intentions, cognitions and emotions: An experimental online study	2021	Appetite	167			Smith, J. and Ayre, J. and Jansen, J. and Cvejic, E. and McCaffery, K.J. and Doust, J. and Copp, T.	Export Date: 25 June 2025; Cited By: 5 | RAYYAN-: {"Hameed"=>"Excluded", "OZIEGBE"=>"Excluded"} | RAYYAN-EXCLUSION-REASONS: background article,wrong study design,wrong publication type | USER-NOTES: {"OZIEGBE"=>["NO DEP"]}	10.1016/j.appet.2021.105612
356	rayyan-263464436	Investigation of Prevalence and Awareness of Polycystic Ovary Syndrome among Pakistani Females	2022	Proceedings of the Pakistan Academy of Sciences: Part B	59	1	77-83	Zulfiqar, S. and Noor, S. and Rafique, H. and Rehman, B. and Babar, A. and Shahid, T. and Abid, A. and Razzaq, M.A. and Gulraiz, S. and Tahir, S. and Anjum, I.	Export Date: 25 June 2025; Cited By: 1 | RAYYAN-: {"Hameed"=>"Excluded", "OZIEGBE"=>"Excluded"} | RAYYAN-EXCLUSION-REASONS: wrong outcome | USER-NOTES: {"OZIEGBE"=>["NIL DEP"]}	10.53560/PPASB(59-1)703
357	rayyan-263464437	Effectiveness of exercise interventions on mental health and health-related quality of life in women with polycystic ovary syndrome: a systematic review	2021	BMC Public Health	21	1		Patten, R.K. and Pascoe, M.C. and Moreno-Asso, A. and Boyle, R.A. and Stepto, N.K. and Parker, A.G.	Export Date: 25 June 2025; Cited By: 19 | RAYYAN-: {"Hameed"=>"Excluded", "OZIEGBE"=>"Excluded"} | RAYYAN-EXCLUSION-REASONS: wrong publication type | USER-NOTES: {"OZIEGBE"=>["REV"]}	10.1186/s12889-021-12280-9
358	rayyan-263464439	Developmental origins of polycystic ovary syndrome: Everything starts in utero	2022	Polycystic Ovary Syndrome: Challenging Issues in the Modern Era of Individualized Medicine			23-38	Abbott, D.H. and Greinwald, E.P. and Levine, J.E.	Export Date: 25 June 2025; Cited By: 7 | RAYYAN-: {"Hameed"=>"Excluded", "OZIEGBE"=>"Excluded"} | RAYYAN-EXCLUSION-REASONS: wrong publication type	10.1016/B978-0-12-823045-9.00009-2
359	rayyan-263464440	Pregnancy outcomes in women with polycystic ovarian syndrome	2022	Minerva Obstetrics and Gynecology	74	1	45-59	d’Alterio, M.N. and Sigilli, M. and Succu, A.G. and Ghisu, V. and Laganà, A.S. and Sorrentino, F. and Nappi, L. and Tinelli, R. and Angioni, S.	Export Date: 25 June 2025; Cited By: 29 | RAYYAN-: {"Hameed"=>"Excluded", "OZIEGBE"=>"Excluded"} | RAYYAN-EXCLUSION-REASONS: wrong outcome,background article | USER-NOTES: {"OZIEGBE"=>["unrelated article..no anxi dep"]}	10.23736/S2724-606X.21.04758-4
360	rayyan-263464441	Polycystic ovary syndrome in middle-aged women: associated diseases	2022	Russian Bulletin of Obstetrician-Gynecologist	22	1	45-51	Zaidieva, Ya.Z. and Kazantseva, V.D.	Export Date: 25 June 2025; Cited By: 0 | RAYYAN-: {"Hameed"=>"Excluded", "OZIEGBE"=>"Excluded"} | RAYYAN-EXCLUSION-REASONS: wrong outcome,wrong publication type | USER-NOTES: {"OZIEGBE"=>["REV"]}	10.17116/rosakush20222201145
361	rayyan-263464442	Hidradenitis Suppurativa International Online Community: Patient Characteristics and a Novel Model of Treatment Effectiveness	2022	Acta Dermato-Venereologica	102			Barak-Levitt, J. and Held, R. and Synett, Y. and Kremer, N. and Hodak, E. and Sherman, S.	Export Date: 25 June 2025; Cited By: 4 | RAYYAN-: {"Hameed"=>"Excluded", "OZIEGBE"=>"Excluded"} | RAYYAN-EXCLUSION-REASONS: wrong outcome,wrong population,background article | USER-NOTES: {"OZIEGBE"=>["UNRELATED TOPIC"]}	10.2340/actadv.v102.1056
362	rayyan-263464445	Clinical effect of the combination of myoinositol and D-chiroinositol in the ratio 5:1 with manganese and folic acid on female reproductive function in patients with anovulatory infertility in patients with abnormal menstrual cycles and obesity	2022	Gynecology	24	2	101-107	Tapilskaya, N.I. and Sazhina, I.N. and Andreeva, M.D. and Sorokina, O.V.	Export Date: 25 June 2025; Cited By: 4 | RAYYAN-: {"Hameed"=>"Excluded", "OZIEGBE"=>"Excluded"} | RAYYAN-EXCLUSION-REASONS: wrong population,background article | USER-NOTES: {"OZIEGBE"=>["UNRELATED"]}	10.26442/20795696.2022.2.201393
363	rayyan-263464446	Brown Adipose Tissue and Novel Management Strategies for Polycystic Ovary Syndrome Therapy	2022	Frontiers in Endocrinology	13			Zhang, Q. and Ye, R. and Zhang, Y.-Y. and Fan, C.-C. and Wang, J. and Wang, S. and Chen, S. and Liu, X.	Export Date: 25 June 2025; Cited By: 19 | RAYYAN-: {"Hameed"=>"Excluded", "OZIEGBE"=>"Excluded"} | RAYYAN-EXCLUSION-REASONS: wrong study design,wrong publication type | USER-NOTES: {"OZIEGBE"=>["UNRELATED"]}	10.3389/fendo.2022.847249
364	rayyan-263464448	Causes and Consequences of Polycystic Ovary Syndrome: Insights from Mendelian Randomization	2022	Journal of Clinical Endocrinology and Metabolism	107	3	E899-E911	Zhu, T. and Goodarzi, M.O.	Export Date: 25 June 2025; Cited By: 63 | RAYYAN-: {"Hameed"=>"Excluded", "OZIEGBE"=>"Excluded"} | RAYYAN-EXCLUSION-REASONS: wrong study design,wrong publication type | USER-NOTES: {"OZIEGBE"=>["REV"]}	10.1210/clinem/dgab757
365	rayyan-263464450	Pcod-Polycystic Ovarian Disease: A Review Article	2022	ECS Transactions	107	1	15973-15979	Dhapke, G. and Hawale, D. and Jha, R.K. and Joshi, A. and Patil, M.	Export Date: 25 June 2025; Cited By: 1 | RAYYAN-: {"Hameed"=>"Excluded", "OZIEGBE"=>"Excluded"} | RAYYAN-EXCLUSION-REASONS: background article,wrong publication type | USER-NOTES: {"OZIEGBE"=>["review article"]}	10.1149/10701.15973ecst
366	rayyan-263464451	Polycystic ovarian syndrome: Causes and therapies by herbal medicine	2022	Herbal Medicines: A Boon for Healthy Human Life			435-451	Poojari, P. and Paramanya, A. and Singh, D. and Ali, A.	Export Date: 25 June 2025; Cited By: 2 | RAYYAN-: {"Hameed"=>"Excluded", "OZIEGBE"=>"Excluded"} | RAYYAN-EXCLUSION-REASONS: wrong outcome,background article,wrong publication type | USER-NOTES: {"OZIEGBE"=>["REV"]}	10.1016/B978-0-323-90572-5.00028-7
367	rayyan-263464452	Polycystic ovary syndrome and postpartum depression: A systematic review and meta-analysis of observational studies	2022	Journal of Affective Disorders	299		463-469	Schoretsanitis, G. and Gastaldon, C. and Kalaitzopoulos, D.R. and Ochsenbein-Koelble, N. and Barbui, C. and Seifritz, E.	Export Date: 25 June 2025; Cited By: 14 | RAYYAN-: {"Hameed"=>"Excluded", "OZIEGBE"=>"Excluded"} | RAYYAN-EXCLUSION-REASONS: wrong publication type | USER-NOTES: {"OZIEGBE"=>["S R"]}	10.1016/j.jad.2021.12.044
368	rayyan-263464453	A systematic review and meta-analysis of the association between maternal polycystic ovary syndrome and neuropsychiatric disorders in children	2021	Translational Psychiatry	11	1		Dubey, P. and Thakur, B. and Rodriguez, S. and Cox, J. and Sanchez, S. and Fonseca, A. and Reddy, S. and Clegg, D. and Dwivedi, A.K.	Export Date: 25 June 2025; Cited By: 20 | RAYYAN-: {"Hameed"=>"Excluded", "OZIEGBE"=>"Excluded"} | RAYYAN-EXCLUSION-REASONS: wrong study design,wrong publication type | USER-NOTES: {"OZIEGBE"=>["children"]}	10.1038/s41398-021-01699-8
369	rayyan-263464454	Polycystic Ovary Syndrome (PCOS) - A Never-Ending Clinical Challenge	2022	Clinical and Experimental Obstetrics and Gynecology	49	6		Alebic, M.Š.	Export Date: 25 June 2025; Cited By: 0 | RAYYAN-: {"Hameed"=>"Excluded", "OZIEGBE"=>"Excluded"} | RAYYAN-EXCLUSION-REASONS: background article,wrong publication type	10.31083/j.ceog4906126
370	rayyan-263464455	Obesity Exacerbates Irritable Bowel Syndrome-Related Sleep and Psychiatric Disorders in Women With Polycystic Ovary Syndrome	2021	Frontiers in Endocrinology	12			Tseng, P.-H. and Chiu, H.-M. and Tu, C.-H. and Wu, M.-S. and Ho, H.-N. and Chen, M.-J.	Export Date: 25 June 2025; Cited By: 5 | RAYYAN-: {"Hameed"=>"Excluded", "OZIEGBE"=>"Excluded"} | RAYYAN-EXCLUSION-REASONS: wrong outcome | USER-NOTES: {"OZIEGBE"=>["UNRELATED"]}	10.3389/fendo.2021.779456
371	rayyan-263464458	The risk of offspring mood and anxiety disorders in the context of prenatal maternal somatic diseases: A systematic review and meta-Analysis	2022	Epidemiology and Psychiatric Sciences	31			Gong, X. and Fan, Z. and Xu, H. and Wang, H. and Zeng, N. and Li, L. and Wu, L. and Yan, C.	Export Date: 25 June 2025; Cited By: 3 | RAYYAN-: {"Hameed"=>"Excluded", "OZIEGBE"=>"Excluded"} | RAYYAN-EXCLUSION-REASONS: background article,wrong study design,wrong publication type | USER-NOTES: {"OZIEGBE"=>["S R"]}	10.1017/S2045796021000706
372	rayyan-263464460	Is liraglutide the solution for weight loss in women with polycystic ovarian syndrome?	2022	Journal of the Pakistan Medical Association	72	1	203	Shaikh, T.G. and Ahmed, S.H. and Waseem, S.	Export Date: 25 June 2025; Cited By: 0 | RAYYAN-: {"Hameed"=>"Excluded", "OZIEGBE"=>"Excluded"} | RAYYAN-EXCLUSION-REASONS: wrong outcome | USER-NOTES: {"OZIEGBE"=>["INCOMPLETE"]}	10.47391/JPMA.11-4370
373	rayyan-263464461	Risk Factors for Developing Gestational Diabetes Mellitus	2022	Comprehensive Clinical Approach to Diabetes During Pregnancy			53-71	Tentolouris, A. and Tentolouris, N.	Export Date: 25 June 2025; Cited By: 0 | RAYYAN-: {"Hameed"=>"Excluded", "OZIEGBE"=>"Excluded"} | RAYYAN-EXCLUSION-REASONS: wrong outcome,wrong population,background article | USER-NOTES: {"OZIEGBE"=>["REV"]}	10.1007/978-3-030-89243-2_4
374	rayyan-263464462	The Canadian Women's Heart Health Alliance Atlas on the Epidemiology, Diagnosis, and Management of Cardiovascular Disease in Women — Chapter 4: Sex- and Gender-Unique Disparities: CVD Across the Lifespan of a Woman	2022	CJC Open	4	2	115-132	Mulvagh, S.L. and Mullen, K.-A. and Nerenberg, K.A. and Kirkham, A.A. and Green, C.R. and Dhukai, A.R. and Grewal, J. and Hardy, M. and Harvey, P.J. and Ahmed, S.B. and Hart, D. and Levinsson, A.L.E. and Parry, M. and Foulds, H.J.A. and Pacheco, C. and Dumanski, S.M. and Smith, G. and Norris, C.M.	Export Date: 25 June 2025; Cited By: 37 | RAYYAN-: {"Hameed"=>"Excluded", "OZIEGBE"=>"Excluded"} | RAYYAN-EXCLUSION-REASONS: wrong publication type | USER-NOTES: {"OZIEGBE"=>["REV"]}	10.1016/j.cjco.2021.09.013
375	rayyan-263464463	Perspectives of Allied Health Professionals on Implementation of the Lifestyle Polycystic Ovary Syndrome Guidelines: A Qualitative Study	2022	Journal of the Academy of Nutrition and Dietetics	122	7	1305-1316	Moran, L.J. and Tan, Z.-Q. and Bayer, S. and Boyle, J.A. and Robinson, T. and Lim, S.S.	Export Date: 25 June 2025; Cited By: 9 | RAYYAN-: {"Hameed"=>"Excluded", "OZIEGBE"=>"Excluded"} | RAYYAN-EXCLUSION-REASONS: background article,wrong publication type | USER-NOTES: {"OZIEGBE"=>["UNREL"]}	10.1016/j.jand.2021.11.013
376	rayyan-263464465	Rate of polycystic ovary syndrome in mental health disorders: a systematic review	2022	Archives of Women's Mental Health	25	1	2025-09-19	Douglas, K.M. and Fenton, A.J. and Eggleston, K. and Porter, R.J.	Export Date: 25 June 2025; Cited By: 6 | RAYYAN-: {"Hameed"=>"Excluded", "OZIEGBE"=>"Excluded"} | RAYYAN-EXCLUSION-REASONS: background article,wrong study design,wrong publication type | USER-NOTES: {"OZIEGBE"=>["SYST REV"]}	10.1007/s00737-021-01179-4
377	rayyan-263464466	The Role of Psychotherapy in the Treatment of Patients with Noalcoholic Fatty Liver Disease and Obstructive Sleep Apnea	2021	Journal of Gastrointestinal and Liver Diseases	30	4	477-484	Filipovic, B.F. and Latas, M. and Kiurski, S. and Kiswani, D.A. and Filipovic, N. and Marjanovic–haljilji, M. and Laketic, D. and Aksic, M. and Markovic, B. and Kapor, S. and Kapor, S. and Markovic, O. and Starcevic, A.	Export Date: 25 June 2025; Cited By: 3 | RAYYAN-: {"Hameed"=>"Excluded", "OZIEGBE"=>"Excluded"} | RAYYAN-EXCLUSION-REASONS: wrong population,background article | USER-NOTES: {"OZIEGBE"=>["unrelated topic..OSA"]}	10.15403/jgld-3758
378	rayyan-263464467	Uncertainty, anxiety and isolation: Experiencing the covid-19 pandemic and lockdown as a woman with polycystic ovary syndrome (pcos)	2021	Journal of Personalized Medicine	11	10		Atkinson, L. and Kite, C. and McGregor, G. and James, T. and Clark, C.C.T. and Randeva, H.S. and Kyrou, I.	Export Date: 25 June 2025; Cited By: 16 | RAYYAN-: {"Hameed"=>"Excluded", "OZIEGBE"=>"Excluded"} | RAYYAN-EXCLUSION-REASONS: wrong study design,wrong publication type	10.3390/jpm11100952
379	rayyan-263464468	Analysis on Polycystic Ovarian Syndrome and Comparative Study of Different Machine Learning Algorithms	2022	Lecture Notes in Networks and Systems	430		191-196	Sinthia, G. and Poovizhi, T. and Khilar, R.	Export Date: 25 June 2025; Cited By: 11 | RAYYAN-: {"Hameed"=>"Excluded", "OZIEGBE"=>"Excluded"} | RAYYAN-EXCLUSION-REASONS: wrong outcome | USER-NOTES: {"OZIEGBE"=>["REV"]}	10.1007/978-981-19-0825-5_20
380	rayyan-263464470	The role of dietitian in the multidisciplinary treatment of PCOS	2022	Nutrition, Metabolism and Cardiovascular Diseases	32	4	827-832	Nemchikova, O. and Frontoni, S.	Export Date: 25 June 2025; Cited By: 4 | RAYYAN-: {"Hameed"=>"Excluded", "OZIEGBE"=>"Excluded"} | RAYYAN-EXCLUSION-REASONS: wrong outcome,background article | USER-NOTES: {"OZIEGBE"=>["NO ANXI/DEP"]}	10.1016/j.numecd.2022.01.003
381	rayyan-263464472	The Risk of Herpes Zoster in Women with Polycystic Ovary Syndrome: A Retrospective Population-Based Study	2022	International Journal of Environmental Research and Public Health	19	5		Hsieh, W.-C. and Chen, C.-H. and Cheng, Y.-C. and Yu, T.-S. and Hsu, C.Y. and Ke, D.-S. and Lin, C.-M. and Hsu, C.-Y.	Export Date: 25 June 2025; Cited By: 4 | RAYYAN-: {"Hameed"=>"Excluded", "OZIEGBE"=>"Excluded"} | RAYYAN-EXCLUSION-REASONS: wrong outcome,background article | USER-NOTES: {"OZIEGBE"=>["UNREL"]}	10.3390/ijerph19053094
382	rayyan-263464473	Polycystic ovarian syndrome: A diagnosis of exclusion	2022	Polycystic Ovary Syndrome: Current and Emerging Concepts			27-55	Aubuchon, M.	Export Date: 25 June 2025; Cited By: 1 | RAYYAN-: {"Hameed"=>"Excluded", "OZIEGBE"=>"Excluded"} | RAYYAN-EXCLUSION-REASONS: wrong study design | USER-NOTES: {"OZIEGBE"=>["DEPRESSION WAS MENTIONED AS PART OF A SUGGESTION NOT NECESSARILY AN OUTCOME"]}	10.1007/978-3-030-92589-5_3
383	rayyan-263464475	Effect of Laser-Assisted Hair Removal (LAHR) on the Quality of Life and Depression in Hirsute Females: A Single-Arm Clinical Trial	2022	Journal of Lasers in Medical Sciences	13			Hosseini, M.S. and Ehsani, A.H. and Fakour, Y. and Aryanian, Z. and Elhamfar, M. and Noormohammadpour, P.	Export Date: 25 June 2025; Cited By: 3 | RAYYAN-: {"Hameed"=>"Excluded", "OZIEGBE"=>"Excluded"} | RAYYAN-EXCLUSION-REASONS: wrong population,background article | USER-NOTES: {"OZIEGBE"=>["HIRSUTISM, NOT PCOS"]}	10.34172/jlms.2022.46
384	rayyan-263464477	Providing lifestyle advice to women with PCOS: an overview of practical issues affecting success	2021	BMC Endocrine Disorders	21	1		Ee, C. and Pirotta, S. and Mousa, A. and Moran, L. and Lim, S.	Export Date: 25 June 2025; Cited By: 34 | RAYYAN-: {"Hameed"=>"Excluded", "OZIEGBE"=>"Excluded"} | RAYYAN-EXCLUSION-REASONS: wrong outcome,background article | USER-NOTES: {"OZIEGBE"=>["review article"]}	10.1186/s12902-021-00890-8
385	rayyan-263464478	Emerging concepts: Role of vitamin D deficiency in the pathogenesis of PCOS	2022	Polycystic Ovary Syndrome: Current and Emerging Concepts			489-509	Simpson, S. and Pal, L. and Seifer, D.B.	Export Date: 25 June 2025; Cited By: 3 | RAYYAN-: {"Hameed"=>"Excluded", "OZIEGBE"=>"Excluded"} | RAYYAN-EXCLUSION-REASONS: wrong outcome | USER-NOTES: {"OZIEGBE"=>["ANI,MAL"]}	10.1007/978-3-030-92589-5_24
386	rayyan-263464479	Exercise interventions in women with Polycystic Ovary Syndrome	2022	Exercise to Prevent and Manage Chronic Disease Across the Lifespan			273-286	Moreno-Asso, A. and Patten, R.K. and McIlvenna, L.C.	Export Date: 25 June 2025; Cited By: 0 | RAYYAN-: {"Hameed"=>"Excluded", "OZIEGBE"=>"Excluded"} | RAYYAN-EXCLUSION-REASONS: wrong outcome | USER-NOTES: {"OZIEGBE"=>["UNRELATED"]}	10.1016/B978-0-323-89843-0.00020-9
387	rayyan-263464480	Nutritional Supplements and Complementary Therapies in Polycystic Ovary Syndrome	2022	Advances in Nutrition	13	4	1243-1266	Alesi, S. and Ee, C. and Moran, L.J. and Rao, V. and Mousa, A.	Export Date: 25 June 2025; Cited By: 74 | RAYYAN-: {"Hameed"=>"Excluded", "OZIEGBE"=>"Excluded"} | RAYYAN-EXCLUSION-REASONS: wrong outcome,wrong study design | USER-NOTES: {"OZIEGBE"=>["SYS REVIEW"]}	10.1093/advances/nmab141
388	rayyan-263464481	PCOS: Complementary Medical Treatment Options in Girls and Young Women	2021	Journal fur Gynakologische Endokrinologie	31	4	118-124	Bitschnau, M.	Export Date: 25 June 2025; Cited By: 0 | RAYYAN-: {"Hameed"=>"Excluded", "OZIEGBE"=>"Excluded"} | RAYYAN-EXCLUSION-REASONS: wrong study design,wrong publication type | USER-NOTES: {"OZIEGBE"=>["full text may be needed"]}	10.1007/s41974-021-00202-x
389	rayyan-263464482	A Comprehensive Review on Medicinal Herb Withania somnifera (L.) Dunal in Women’s Health: a Rejuvenator From Siddha Medicine	2022	Current Pharmacology Reports	8	1	72-77	Mary Princess Sulekha, S.	Export Date: 25 June 2025; Cited By: 1 | RAYYAN-: {"Hameed"=>"Excluded", "OZIEGBE"=>"Excluded"} | RAYYAN-EXCLUSION-REASONS: wrong publication type | USER-NOTES: {"OZIEGBE"=>["REV"]}	10.1007/s40495-021-00274-5
390	rayyan-263464484	Menstrual dysfunction in adolescent girls who are overweight: a literature review	2022	V.F. Snegirev Archives of Obstetrics and Gynecology	9	2	93-101	Svidinskaya, E.A. and Ageev, M.B. and Paleeva, N.V. and Mukhaeva, V.A. and Sosnova, E.A.	Export Date: 25 June 2025; Cited By: 1 | RAYYAN-: {"Hameed"=>"Excluded", "OZIEGBE"=>"Excluded"} | RAYYAN-EXCLUSION-REASONS: wrong publication type | USER-NOTES: {"OZIEGBE"=>["REV"]}	10.17816/2313-8726-2022-9-2-93-101
391	rayyan-263464487	Twelve-month Continuation of the Etonogestrel Implant in Adolescents With Polycystic Ovary Syndrome	2021	Journal of Pediatric and Adolescent Gynecology	34	1	33-39	Buyers, E. and Sass, A.E. and Severn, C.D. and Pyle, L. and Cree-Green, M.	Export Date: 25 June 2025; Cited By: 10 | RAYYAN-: {"Hameed"=>"Excluded", "OZIEGBE"=>"Excluded"} | RAYYAN-EXCLUSION-REASONS: wrong outcome,background article | USER-NOTES: {"OZIEGBE"=>["NO MENTION OF DEP/ANXI"]}	10.1016/j.jpag.2020.08.017
392	rayyan-263464489	Turmeric and Curcumin: From Traditional to Modern Medicine	2021	Advances in Experimental Medicine and Biology	1291		15-39	Akaberi, M. and Sahebkar, A. and Emami, S.A.	Export Date: 25 June 2025; Cited By: 95 | RAYYAN-: {"Hameed"=>"Excluded", "OZIEGBE"=>"Excluded"} | RAYYAN-EXCLUSION-REASONS: wrong outcome,background article,wrong study design	10.1007/978-3-030-56153-6_2
393	rayyan-263464491	Prenatal androgen exposure causes a sexually dimorphic transgenerational increase in offspring susceptibility to anxiety disorders	2021	Translational Psychiatry	11	1		Risal, S. and Manti, M. and Lu, H. and Fornes, R. and Larsson, H. and Benrick, A. and Deng, Q. and Cesta, C.E. and Rosenqvist, M.A. and Stener-Victorin, E.	Export Date: 25 June 2025; Cited By: 32 | RAYYAN-: {"Hameed"=>"Excluded", "OZIEGBE"=>"Excluded"} | RAYYAN-EXCLUSION-REASONS: wrong outcome,wrong population | USER-NOTES: {"OZIEGBE"=>["OFFSPRING"]}	10.1038/s41398-020-01183-9
394	rayyan-263464493	Polycystic ovary syndrome and the perception of body image by women	2021	Ginekologia i Poloznictwo	16	1	28-34	Sioma-Markowska, U. and Milena, O.	Export Date: 25 June 2025; Cited By: 2 | RAYYAN-: {"Hameed"=>"Excluded", "OZIEGBE"=>"Excluded"} | RAYYAN-EXCLUSION-REASONS: wrong outcome,background article | USER-NOTES: {"OZIEGBE"=>["NO DEP/ANXI"]}
395	rayyan-263464494	Effects of bariatric surgery on patients with obesity and polycystic ovary syndrome: a meta-analysis	2021	Surgery for Obesity and Related Diseases	17	8	1399-1408	Tian, Z. and Zhang, Y.-C. and Wang, Y. and Chang, X.-H. and Zhu, H.-L. and Zhao, Y.	Export Date: 25 June 2025; Cited By: 24 | RAYYAN-: {"Hameed"=>"Excluded", "OZIEGBE"=>"Excluded"} | RAYYAN-EXCLUSION-REASONS: wrong study design,wrong publication type | USER-NOTES: {"OZIEGBE"=>["META"]}	10.1016/j.soard.2021.04.009
396	rayyan-263464495	New clinical material on PCOS: psycho-affective disorders	2021	Correspondances en MHND	25	4	164-166	Granon, B. and Leroy, A.	Export Date: 25 June 2025; Cited By: 0 | RAYYAN-: {"Hameed"=>"Excluded", "OZIEGBE"=>"Excluded"} | RAYYAN-EXCLUSION-REASONS: background article,wrong publication type | USER-NOTES: {"OZIEGBE"=>["REVIEW"]}
397	rayyan-263464498	Tailoring treatment for PCOS phenotypes	2021	Expert Review of Endocrinology and Metabolism	16	1	2025-09-18	Papadakis, G. and Kandaraki, E.A. and Garidou, A. and Koutsaki, M. and Papalou, O. and Diamanti-Kandarakis, E. and Peppa, M.	Export Date: 25 June 2025; Cited By: 20 | RAYYAN-: {"Hameed"=>"Excluded", "OZIEGBE"=>"Excluded"} | RAYYAN-EXCLUSION-REASONS: background article,wrong publication type | USER-NOTES: {"OZIEGBE"=>["REV"]}	10.1080/17446651.2021.1865152
398	rayyan-263464500	Hidradenitis suppurativa: an update on epidemiology, phenotypes, diagnosis, pathogenesis, comorbidities and quality of life	2021	Journal of the European Academy of Dermatology and Venereology	35	1	50-61	Nguyen, T.V. and Damiani, G. and Orenstein, L.A.V. and Hamzavi, I. and Jemec, G.B.	Export Date: 25 June 2025; Cited By: 250 | RAYYAN-: {"Hameed"=>"Excluded", "OZIEGBE"=>"Excluded"} | RAYYAN-EXCLUSION-REASONS: background article,wrong publication type | USER-NOTES: {"OZIEGBE"=>["REV"]}	10.1111/jdv.16677
399	rayyan-263464502	Cyclic progesterone therapy in androgenic polycystic ovary syndrome (Pcos)—a 6-month pilot study of a single woman’s experience changes	2021	Medicina (Lithuania)	57	10		Shirin, S. and Murray, F. and Goshtasebi, A. and Kalidasan, D. and Prior, J.C.	Export Date: 25 June 2025; Cited By: 7 | RAYYAN-: {"Hameed"=>"Excluded", "OZIEGBE"=>"Excluded"} | RAYYAN-EXCLUSION-REASONS: wrong outcome,background article | USER-NOTES: {"OZIEGBE"=>["C R"]}	10.3390/medicina57101024
400	rayyan-263464504	Gestational diabetes/diabetes and pregnancy/communication with migrants	2020	Diabetologe	16	8	732-741	Barakat, A. and Jäger, H.	Export Date: 25 June 2025; Cited By: 0 | RAYYAN-: {"Hameed"=>"Excluded", "OZIEGBE"=>"Excluded"} | RAYYAN-EXCLUSION-REASONS: background article,wrong publication type | USER-NOTES: {"OZIEGBE"=>["UNRELATED TOPIC"]}	10.1007/s11428-020-00683-y
401	rayyan-263464506	Psychological distress in women with polycystic ovary syndrome: the role of attachment and coping	2021	Psychology, Health and Medicine	26	6	735-744	Simon, S. and Keitel, M. and Bigony, C. and Park-Taylor, J.	Export Date: 25 June 2025; Cited By: 8 | RAYYAN-: {"Hameed"=>"Excluded", "OZIEGBE"=>"Excluded"} | RAYYAN-EXCLUSION-REASONS: wrong outcome	10.1080/13548506.2020.1754436
402	rayyan-263464509	Pimpinella anisum and female disorders: A review	2021	Phytomedicine Plus	1	3		Mahboubi, M. and Mahboubi, M.	Export Date: 25 June 2025; Cited By: 16 | RAYYAN-: {"Hameed"=>"Excluded", "OZIEGBE"=>"Excluded"} | RAYYAN-EXCLUSION-REASONS: background article,wrong publication type | USER-NOTES: {"OZIEGBE"=>["REVIEW"]}	10.1016/j.phyplu.2021.100063
403	rayyan-263464510	Effects of Alpha-2-HS-glycoprotein on cognitive and emotional assessment in prediabetic and diabetic subjects	2021	Journal of Affective Disorders	282		700-706	Mancuso, E. and Spiga, R. and Rubino, M. and Averta, C. and Rotundo, S. and Segura-Garcìa, C. and Mannino, G.C. and Sesti, G. and Andreozzi, F.	Export Date: 25 June 2025; Cited By: 9 | RAYYAN-: {"Hameed"=>"Excluded", "OZIEGBE"=>"Excluded"} | RAYYAN-EXCLUSION-REASONS: wrong population,background article | USER-NOTES: {"OZIEGBE"=>["NOPCOS"]}	10.1016/j.jad.2020.12.135
404	rayyan-263464511	Machine Learning Approach: Detecting Polycystic Ovary Syndrome & It's Impact on Bangladeshi Women	2021	2021 12th International Conference on Computing Communication and Networking Technologies, ICCCNT 2021				Nabi, N. and Islam, S. and Khushbu, S.A. and Masum, A.K.M.	Export Date: 25 June 2025; Cited By: 11 | RAYYAN-: {"Hameed"=>"Excluded", "OZIEGBE"=>"Excluded"} | RAYYAN-EXCLUSION-REASONS: wrong outcome | USER-NOTES: {"OZIEGBE"=>["NIL DEP/ANX"]}	10.1109/ICCCNT51525.2021.9580143
405	rayyan-263464512	Endocrine disorders and psychiatric manifestations	2021	Endocrinology (Switzerland)			311-345	Salvador, J. and Gutierrez, G. and Llavero, M. and Gargallo, J. and Escalada, J. and López, J.	Export Date: 25 June 2025; Cited By: 2 | RAYYAN-: {"Hameed"=>"Excluded", "OZIEGBE"=>"Excluded"} | RAYYAN-EXCLUSION-REASONS: wrong outcome,background article | USER-NOTES: {"OZIEGBE"=>["REV"]}	10.1007/978-3-319-68729-2_12
406	rayyan-263464514	The effect of the combination of myoinositol and d-chiroinositol in a ratio of 5:1 on the psychoemotional state and manifestations of androgen-dependent dermopathy in patients with polycystic ovary syndrome	2021	Russian Journal of Human Reproduction	27	4	97-107	Prilutskaya, V.Yu. and Alyautdina, O.S. and Sosna, N.A.	Export Date: 25 June 2025; Cited By: 1 | RAYYAN-: {"Hameed"=>"Excluded", "OZIEGBE"=>"Excluded"} | RAYYAN-EXCLUSION-REASONS: wrong outcome | USER-NOTES: {"OZIEGBE"=>["UNREL"]}	10.17116/repro20212704197
407	rayyan-263464516	The dairy cows post-partum period dynamics during the ovaries ovulatory function recovery and depression	2021	IOP Conference Series: Earth and Environmental Science	677	4		Sineva, A. and Lysenko, A. and Safonov, V. and Mikhalev, V.	Export Date: 25 June 2025; Cited By: 0 | RAYYAN-: {"Hameed"=>"Excluded", "OZIEGBE"=>"Excluded"} | RAYYAN-EXCLUSION-REASONS: wrong population | USER-NOTES: {"OZIEGBE"=>["COW"]}	10.1088/1755-1315/677/4/042073
408	rayyan-263464520	The role of the fibrinolytic system in female reproductive disorders and depression	2020	Thrombosis Update	1			Hoirisch-Clapauch, S. and Brenner, B.	Export Date: 25 June 2025; Cited By: 6 | RAYYAN-: {"Hameed"=>"Excluded", "OZIEGBE"=>"Excluded"} | RAYYAN-EXCLUSION-REASONS: background article,wrong publication type | USER-NOTES: {"OZIEGBE"=>["REVIEW"]}	10.1016/j.tru.2020.100004
409	rayyan-263464521	Effect of yoga on polycystic ovarian syndrome: A systematic review	2021	Journal of Bodywork and Movement Therapies	27		281-286	Thakur, D. and Saurabh Singh, D.S. and Tripathi, D.M. and Lufang, D.	Export Date: 25 June 2025; Cited By: 14 | RAYYAN-: {"Hameed"=>"Excluded", "OZIEGBE"=>"Excluded"} | RAYYAN-EXCLUSION-REASONS: background article,wrong study design,wrong publication type | USER-NOTES: {"OZIEGBE"=>["REV"]}	10.1016/j.jbmt.2021.02.018
410	rayyan-263464522	Comparative Analysis of Machine Learning Algorithms for Prediction of PCOS	2021	Proceedings - International Conference on Communication, Information and Computing Technology, ICCICT 2021				Chauhan, P. and Patil, P. and Rane, N. and Raundale, P. and Kanakia, H.	Export Date: 25 June 2025; Cited By: 43 | RAYYAN-: {"Hameed"=>"Excluded", "OZIEGBE"=>"Excluded"} | RAYYAN-EXCLUSION-REASONS: wrong outcome,background article | USER-NOTES: {"OZIEGBE"=>["UNRELATED"]}	10.1109/ICCICT50803.2021.9510101
411	rayyan-263464524	Hypothalamic inflammation as a potential pathophysiologic basis for the heterogeneity of clinical, hormonal, and metabolic presentation in pcos	2021	Nutrients	13	2	2025-01-17	Barlampa, D. and Bompoula, M.S. and Bargiota, A. and Kalantaridou, S. and Mastorakos, G. and Valsamakis, G.	Export Date: 25 June 2025; Cited By: 22 | RAYYAN-: {"Hameed"=>"Excluded", "OZIEGBE"=>"Excluded"} | RAYYAN-EXCLUSION-REASONS: wrong publication type | USER-NOTES: {"OZIEGBE"=>["ANIMAL STUDY"]}	10.3390/nu13020520
412	rayyan-263464525	Polycystic ovary syndrome—practical implementation of the international guideline	2021	Gynakologe	54	2	107-115	Segerer, S.E. and Keck, C.	Export Date: 25 June 2025; Cited By: 4 | RAYYAN-: {"Hameed"=>"Excluded", "OZIEGBE"=>"Excluded"} | RAYYAN-EXCLUSION-REASONS: wrong publication type | USER-NOTES: {"OZIEGBE"=>["REV"]}	10.1007/s00129-020-04732-x
413	rayyan-263464526	Infertility Management in Lean Versus Obese PCOS	2021	International Society of Gynecological Endocrinology Series			105-127	Shah, D. and Patil, M.	Export Date: 25 June 2025; Cited By: 2 | RAYYAN-: {"Hameed"=>"Excluded", "OZIEGBE"=>"Excluded"} | RAYYAN-EXCLUSION-REASONS: wrong outcome | USER-NOTES: {"OZIEGBE"=>["NO STUDY ON ANXI/DEP"]}	10.1007/978-3-030-63650-0_9
414	rayyan-263464528	Care for Adolescents With Polycystic Ovary Syndrome: Development and Prescribing Patterns of a Multidisciplinary Clinic	2021	Journal of Pediatric and Adolescent Gynecology	34	5	617-625	Torres-Zegarra, C. and Sundararajan, D. and Benson, J. and Seagle, H. and Witten, M. and Walders-Abramson, N. and Simon, S.L. and Huguelet, P. and Nokoff, N.J. and Cree-Green, M.	Export Date: 25 June 2025; Cited By: 21 | RAYYAN-: {"Hameed"=>"Excluded", "OZIEGBE"=>"Excluded"} | RAYYAN-EXCLUSION-REASONS: wrong outcome | USER-NOTES: {"OZIEGBE"=>["REVIEW"]}	10.1016/j.jpag.2021.02.002
415	rayyan-263464529	Gut and vaginal microbiomes on steroids: implications for women's health	2021	Trends in Endocrinology and Metabolism	32	8	554-565	Graham, M.E. and Herbert, W.G. and Song, S.D. and Raman, H.N. and Zhu, J.E. and Gonzalez, P.E. and Walther-António, M.R.S. and Tetel, M.J.	Export Date: 25 June 2025; Cited By: 54 | RAYYAN-: {"Hameed"=>"Excluded", "OZIEGBE"=>"Excluded"} | RAYYAN-EXCLUSION-REASONS: background article,wrong publication type | USER-NOTES: {"OZIEGBE"=>["REVIEW"]}	10.1016/j.tem.2021.04.014
416	rayyan-263464530	Polycystic Ovarian Syndrome: Impact on Adult and Fetal Health	2021	Clinical Obstetrics and Gynecology	64	1	26-32	Martini, A.E. and Healy, M.A.E.W.	Export Date: 25 June 2025; Cited By: 3 | RAYYAN-: {"Hameed"=>"Excluded", "OZIEGBE"=>"Excluded"} | RAYYAN-EXCLUSION-REASONS: wrong publication type | USER-NOTES: {"OZIEGBE"=>["REV"]}	10.1097/GRF.0000000000000593
417	rayyan-263464532	Influence of ethnicity on different aspects of polycystic ovary syndrome: a systematic review	2021	Reproductive BioMedicine Online	42	4	799-818	Sendur, S.N. and Yildiz, B.O.	Export Date: 25 June 2025; Cited By: 43 | RAYYAN-: {"Hameed"=>"Excluded", "OZIEGBE"=>"Excluded"} | RAYYAN-EXCLUSION-REASONS: wrong study design,wrong publication type | USER-NOTES: {"OZIEGBE"=>["S R"]}	10.1016/j.rbmo.2020.12.006
418	rayyan-263464533	Illicit Cannabis Usage as a Management Strategy in New Zealand Women with Endometriosis: An Online Survey	2021	Journal of Women's Health	30	10	1485-1492	Armour, M. and Sinclair, J. and Noller, G. and Girling, J. and Larcombe, M. and Al-Dabbas, M.A. and Hollow, E. and Bush, D. and Johnson, N.	Export Date: 25 June 2025; Cited By: 27 | RAYYAN-: {"Hameed"=>"Excluded", "OZIEGBE"=>"Excluded"} | RAYYAN-EXCLUSION-REASONS: wrong outcome | USER-NOTES: {"OZIEGBE"=>["no mention of PCOS"]}	10.1089/jwh.2020.8668
419	rayyan-263464534	Review: How has cognitive behaviour therapy been adapted for adolescents with comorbid depression and chronic illness? A scoping review	2021	Child and Adolescent Mental Health	26	3	252-264	Morey, A. and Loades, M.E.	Export Date: 25 June 2025; Cited By: 12 | RAYYAN-: {"Hameed"=>"Excluded", "OZIEGBE"=>"Excluded"} | RAYYAN-EXCLUSION-REASONS: wrong publication type | USER-NOTES: {"OZIEGBE"=>["REV"]}	10.1111/camh.12421
420	rayyan-263464536	Clinical Obstetrics & Gynecology: Polycystic Ovary Disease Ethnicity, Diversity, and Psychosocial Ramifications	2021	Clinical Obstetrics and Gynecology	64	1	76-82	Burgart, J.M.	Export Date: 25 June 2025; Cited By: 2 | RAYYAN-: {"Hameed"=>"Excluded", "OZIEGBE"=>"Excluded"} | RAYYAN-EXCLUSION-REASONS: wrong study design | USER-NOTES: {"OZIEGBE"=>["MENTAL DISORDER WAS MENTIONED"]}	10.1097/GRF.0000000000000582
421	rayyan-263464537	Polycystic Ovary Syndrome and Eating and Weight Disorders	2021	Hidden and Lesser-known Disordered Eating Behaviors in Medical and Psychiatric Conditions			313-318	Pallotti, F. and Lombardo, F.	Export Date: 25 June 2025; Cited By: 0 | RAYYAN-: {"Hameed"=>"Excluded", "OZIEGBE"=>"Excluded"} | RAYYAN-EXCLUSION-REASONS: background article,wrong publication type | USER-NOTES: {"OZIEGBE"=>["REV"]}	10.1007/978-3-030-81174-7_32
422	rayyan-263464538	Quality of Life and Sexual Health	2021	International Society of Gynecological Endocrinology Series			93-103	Tiranini, L. and Stincardini, G. and Righi, A. and Cucinella, L. and Piccinino, M. and Rossini, R. and Nappi, R.E.	Export Date: 25 June 2025; Cited By: 0 | RAYYAN-: {"Hameed"=>"Excluded", "OZIEGBE"=>"Excluded"} | RAYYAN-EXCLUSION-REASONS: wrong study design,wrong publication type | USER-NOTES: {"OZIEGBE"=>["REV"]}	10.1007/978-3-030-63650-0_8
423	rayyan-263464539	Lifestyle modifications alone or combined with hormonal contraceptives improve sexual dysfunction in women with polycystic ovary syndrome	2021	Fertility and Sterility	115	2	474-482	Steinberg Weiss, M. and Roe, A.H. and Allison, K.C. and Dodson, W.C. and Kris-Etherton, P.M. and Kunselman, A.R. and Stetter, C.M. and Williams, N.I. and Gnatuk, C.L. and Estes, S.J. and Sarwer, D.B. and Coutifaris, C. and Legro, R.S. and Dokras, A.	Export Date: 25 June 2025; Cited By: 22 | RAYYAN-: {"Hameed"=>"Excluded", "OZIEGBE"=>"Excluded"} | RAYYAN-EXCLUSION-REASONS: wrong outcome,background article | USER-NOTES: {"OZIEGBE"=>["UNRELATED"]}	10.1016/j.fertnstert.2020.08.1396
424	rayyan-263464540	Efficacy of Treatments for Polycystic Ovarian Syndrome Management in Adolescents	2021	Journal of the Endocrine Society	5	1	2025-01-11	Al Khalifah, R.A. and Florez, I.D. and Zoratti, M.J. and Dennis, B. and Thabane, L. and Bassilious, E.	Export Date: 25 June 2025; Cited By: 18 | RAYYAN-: {"Hameed"=>"Excluded", "OZIEGBE"=>"Excluded"} | RAYYAN-EXCLUSION-REASONS: wrong outcome,wrong population,background article | USER-NOTES: {"OZIEGBE"=>["NO MENTION OF ANXIETY AND DEPRESSION"]}	10.1210/jendso/bvaa155
425	rayyan-263464545	Sitagliptin/Metformin: A New Medical Treatment in Polycystic Ovary Syndrome	2020	Trends in Endocrinology and Metabolism	31	12	890-892	Daneshjou, D. and Soleimani Mehranjani, M. and Zadeh Modarres, S. and Shariatzadeh, M.A.	Export Date: 25 June 2025; Cited By: 17 | RAYYAN-: {"Hameed"=>"Excluded", "OZIEGBE"=>"Excluded"} | RAYYAN-EXCLUSION-REASONS: wrong outcome,background article | USER-NOTES: {"OZIEGBE"=>["UNRELATED"]}	10.1016/j.tem.2020.09.002
426	rayyan-263464546	Comparison of stimulated cycles with low dose r-fsh versus hormone replacement cycles for endometrial preparation prior to frozen-thawed embryo transfer in young women with polycystic ovarian syndrome: A single-center retrospective cohort study from china	2021	Drug Design, Development and Therapy	15		2805-2813	Li, L. and Gao, D.-D. and Zhang, Y. and Song, J.-Y. and Sun, Z.-G.	Export Date: 25 June 2025; Cited By: 11 | RAYYAN-: {"Hameed"=>"Excluded", "OZIEGBE"=>"Excluded"} | RAYYAN-EXCLUSION-REASONS: wrong outcome | USER-NOTES: {"OZIEGBE"=>["UNREL"]}	10.2147/DDDT.S317545
427	rayyan-263464547	Weight Management in Adolescents with Polycystic Ovary Syndrome	2021	Current Obesity Reports	10	3	311-321	Moore, J.M. and Waldrop, S.W. and Cree-Green, M.	Export Date: 25 June 2025; Cited By: 10 | RAYYAN-: {"Hameed"=>"Excluded", "OZIEGBE"=>"Excluded"} | RAYYAN-EXCLUSION-REASONS: background article,wrong publication type | USER-NOTES: {"OZIEGBE"=>["REV"]}	10.1007/s13679-021-00437-x
428	rayyan-263464548	Polycystic ovary syndrome: a multifaceted disease	2021	Correspondances en MHND	25	4	133	Reznik, Y.	Export Date: 25 June 2025; Cited By: 0 | RAYYAN-: {"Hameed"=>"Excluded", "OZIEGBE"=>"Excluded"} | RAYYAN-EXCLUSION-REASONS: background article,wrong publication type | USER-NOTES: {"OZIEGBE"=>["INCOMPLETE"]}
429	rayyan-263464550	Impact of yoga and exercises on polycystic ovarian syndrome risk among adolescent schoolgirls in South India	2020	Health Science Reports	3	4		Selvaraj, V. and Vanitha, J. and Dhanaraj, F.M. and Sekar, P. and Babu, A.R.	Export Date: 25 June 2025; Cited By: 11 | RAYYAN-: {"Hameed"=>"Excluded", "OZIEGBE"=>"Excluded"} | RAYYAN-EXCLUSION-REASONS: wrong outcome | USER-NOTES: {"OZIEGBE"=>["REV"]}	10.1002/hsr2.212
430	rayyan-263464551	Be prepared: Preoperative coronal malalignment often leads to more extensive surgery than sagittal malalignment during adult spinal deformity surgery	2021	Neurospine	18	3	570-579	Zuckerman, S.L. and Lai, C.S. and Shen, Y. and Kerolus, M.G. and Ha, A.S. and Buchanan, I.A. and Lee, N.J. and Leung, E. and Cerpa, M. and Lehman, R.A. and Lenke, L.G.	Export Date: 25 June 2025; Cited By: 8 | RAYYAN-: {"Hameed"=>"Excluded", "OZIEGBE"=>"Excluded"} | RAYYAN-EXCLUSION-REASONS: wrong outcome,wrong population | USER-NOTES: {"OZIEGBE"=>["NO PCOS"]}	10.14245/NS.2142384.192
431	rayyan-263464552	The effect of different endometrial preparations on women with polycystic ovary syndrome undergoing initial frozen embryo transfer: A historical cohort analysis	2021	Acta Obstetricia et Gynecologica Scandinavica	100	6	1116-1123	Man, Y. and Bian, Y. and Zhao, S. and Zhao, R. and Xu, X. and Wei, D. and Li, L. and Chen, Z.-J. and Zhao, H.	Export Date: 25 June 2025; Cited By: 13 | RAYYAN-: {"Hameed"=>"Excluded", "OZIEGBE"=>"Excluded"} | RAYYAN-EXCLUSION-REASONS: wrong outcome,background article | USER-NOTES: {"OZIEGBE"=>["UNRELATED"]}	10.1111/aogs.14058
432	rayyan-263464553	Associations of Common Depression Treatment Metrics with Patient-centered Outcomes	2021	Medical Care	59	7	579-587	Carlo, A.D. and Basu, A. and Unutzer, J.	Export Date: 25 June 2025; Cited By: 1 | RAYYAN-: {"Hameed"=>"Excluded", "OZIEGBE"=>"Excluded"} | RAYYAN-EXCLUSION-REASONS: wrong population	10.1097/MLR.0000000000001540
433	rayyan-263464555	Performance Analysis of Polycystic Ovary Syndrome (PCOS) Detection System Using Neural Network Approach	2021	Lecture Notes on Data Engineering and Communications Technologies	63		449-459	Boomidevi, R. and Usha, S.	Export Date: 25 June 2025; Cited By: 5 | RAYYAN-: {"Hameed"=>"Excluded", "OZIEGBE"=>"Excluded"} | RAYYAN-EXCLUSION-REASONS: wrong outcome	10.1007/978-981-16-0081-4_47
434	rayyan-263464556	Eating Behavior and Psychopathology in Non-HIV Lipodystrophic Patients	2021	Hidden and Lesser-known Disordered Eating Behaviors in Medical and Psychiatric Conditions			347-356	Ferrari, F. and Calabrò, P.F. and Ceccarini, G. and Santini, F.	Export Date: 25 June 2025; Cited By: 0 | RAYYAN-: {"Hameed"=>"Excluded", "OZIEGBE"=>"Excluded"} | RAYYAN-EXCLUSION-REASONS: background article,wrong publication type | USER-NOTES: {"OZIEGBE"=>["unrelated title"]}	10.1007/978-3-030-81174-7_35
435	rayyan-263464559	Psychosocial impact of polycystic ovary syndrome	2021	Medecine de la Reproduction	23	3	184-190	Simon, V. and Peigne, M.	Export Date: 25 June 2025; Cited By: 0 | RAYYAN-: {"Hameed"=>"Excluded", "OZIEGBE"=>"Excluded"} | RAYYAN-EXCLUSION-REASONS: wrong study design,wrong publication type	10.1684/mte.2021.0850
436	rayyan-263464560	The use of D-chiro-Inositol in clinical practice	2021	European Review for Medical and Pharmacological Sciences	25	1	438-446	Gambioli, R. and Forte, G. and Aragona, C. and Bevilacqua, A. and Bizzarri, V. and Unfer, V.	Export Date: 25 June 2025; Cited By: 50 | RAYYAN-: {"Hameed"=>"Excluded", "OZIEGBE"=>"Excluded"} | RAYYAN-EXCLUSION-REASONS: wrong outcome,background article | USER-NOTES: {"OZIEGBE"=>["NO MENTION OF DEP/ANXI"]}	10.26355/eurrev_202101_24412
437	rayyan-263464561	Treatment with assisted reproduction technologies in women with acute hepatic porphyria	2021	Acta Obstetricia et Gynecologica Scandinavica	100	9	1712-1721	Vassiliou, D. and Lindén Hirschberg, A. and Sardh, E.	Export Date: 25 June 2025; Cited By: 2 | RAYYAN-: {"Hameed"=>"Excluded", "OZIEGBE"=>"Excluded"} | RAYYAN-EXCLUSION-REASONS: wrong outcome,wrong population | USER-NOTES: {"OZIEGBE"=>["NO PCOS"]}	10.1111/aogs.14200
438	rayyan-263464563	Sexual Function in Women With Polycystic Ovary Syndrome: Design of an Observational Prospective Multicenter Case Control Study	2020	Sexual Medicine	8	4	718-729	Pastoor, H. and Both, S. and Timman, R. and Laan, E.T.M. and Laven, J.S.E.	Export Date: 25 June 2025; Cited By: 5 | RAYYAN-: {"Hameed"=>"Excluded", "OZIEGBE"=>"Excluded"} | RAYYAN-EXCLUSION-REASONS: wrong outcome | USER-NOTES: {"OZIEGBE"=>["NO DEP/ANXI"]}	10.1016/j.esxm.2020.07.002
439	rayyan-263464565	Sexual dysfunction in polycystic ovary syndrome: a complex entity that may find improvement with the simplest of solutions	2021	Fertility and Sterility	115	2	332-333	Huddleston, H.G.	Export Date: 25 June 2025; Cited By: 0 | RAYYAN-: {"Hameed"=>"Excluded", "OZIEGBE"=>"Excluded"} | RAYYAN-EXCLUSION-REASONS: background article,wrong publication type | USER-NOTES: {"OZIEGBE"=>["REV"]}	10.1016/j.fertnstert.2020.12.014
440	rayyan-263464566	Polycystic Ovary Syndrome, Affective Symptoms, and Neuroactive Steroids: a Focus on Allopregnanolone	2021	Current Psychiatry Reports	23	6		Standeven, L.R. and Olson, E. and Leistikow, N. and Payne, J.L. and Osborne, L.M. and Hantsoo, L.	Export Date: 25 June 2025; Cited By: 10 | RAYYAN-: {"Hameed"=>"Excluded", "OZIEGBE"=>"Excluded"} | RAYYAN-EXCLUSION-REASONS: background article,wrong publication type | USER-NOTES: {"OZIEGBE"=>["REV"]}	10.1007/s11920-021-01244-w
441	rayyan-263464567	The epidemiology of hidradenitis suppurativa*	2020	British Journal of Dermatology	183	6	990-998	Ingram, J.R.	Export Date: 25 June 2025; Cited By: 150 | RAYYAN-: {"Hameed"=>"Excluded", "OZIEGBE"=>"Excluded"} | RAYYAN-EXCLUSION-REASONS: wrong population,background article | USER-NOTES: {"OZIEGBE"=>["UNRELATED"]}	10.1111/bjd.19435
442	rayyan-263464569	Cardiovascular Disease in Women: From Pathophysiology to Novel and Emerging Risk Factors	2021	Heart Lung and Circulation	30	1	2025-09-17	Geraghty, L. and Figtree, G.A. and Schutte, A.E. and Patel, S. and Woodward, M. and Arnott, C.	Export Date: 25 June 2025; Cited By: 66 | RAYYAN-: {"Hameed"=>"Excluded", "OZIEGBE"=>"Excluded"} | RAYYAN-EXCLUSION-REASONS: background article,wrong publication type | USER-NOTES: {"OZIEGBE"=>["UNRELATED"]}	10.1016/j.hlc.2020.05.108
443	rayyan-263464574	Homeopathic Treatment in Patients with Polycystic Ovarian Syndrome: A Case Series	2021	Homeopathy	110	3	186-193	Parveen, S. and Das, S.	Export Date: 25 June 2025; Cited By: 7 | RAYYAN-: {"Hameed"=>"Excluded", "OZIEGBE"=>"Excluded"} | RAYYAN-EXCLUSION-REASONS: background article,wrong study design,wrong publication type | USER-NOTES: {"OZIEGBE"=>["CASE SERIES"]}	10.1055/s-0041-1725039
444	rayyan-263464575	Physical and psychosocial comorbidities of pediatric hidradenitis suppurativa: A retrospective analysis	2021	Pediatric Dermatology	38	5	1132-1136	Seivright, J.R. and Collier, E. and Grogan, T. and Hogeling, M. and Shi, V.Y. and Hsiao, J.L.	Export Date: 25 June 2025; Cited By: 16 | RAYYAN-: {"Hameed"=>"Excluded", "OZIEGBE"=>"Excluded"} | RAYYAN-EXCLUSION-REASONS: wrong publication type | USER-NOTES: {"OZIEGBE"=>["REV"]}	10.1111/pde.14765
445	rayyan-263464576	The mental health of women with polycystic ovary syndrome: a systematic review and meta-analysis	2021	Archives of Women's Mental Health	24	1	2025-11-27	Yin, X. and Ji, Y. and Chan, C.L.W. and Chan, C.H.Y.	Export Date: 25 June 2025; Cited By: 72 | RAYYAN-: {"Hameed"=>"Excluded", "OZIEGBE"=>"Excluded"} | RAYYAN-EXCLUSION-REASONS: wrong study design,wrong publication type | USER-NOTES: {"OZIEGBE"=>["S R"]}	10.1007/s00737-020-01043-x
446	rayyan-263464577	An Efficient Decision Tree Establishment and Performance Analysis with Different Machine Learning Approaches on Polycystic Ovary Syndrome	2020	ICCIT 2020 - 23rd International Conference on Computer and Information Technology, Proceedings				Prapty, A.S. and Shitu, T.T.	Export Date: 25 June 2025; Cited By: 33 | RAYYAN-: {"Hameed"=>"Excluded", "OZIEGBE"=>"Excluded"} | RAYYAN-EXCLUSION-REASONS: wrong outcome,background article | USER-NOTES: {"OZIEGBE"=>["REV"]}	10.1109/ICCIT51783.2020.9392666
447	rayyan-263464579	Efficacy of a novel extract of fenugreek seeds in alleviating vasomotor symptoms and depression in perimenopausal women: A randomized, double-blinded, placebo-controlled study	2020	Journal of Food Biochemistry	44	12		Khanna, A. and John, F. and Das, S. and Thomas, J. and Rao, J. and Maliakel, B. and Krishnakumar, I.M.	Export Date: 25 June 2025; Cited By: 22 | RAYYAN-: {"Hameed"=>"Excluded", "OZIEGBE"=>"Excluded"} | RAYYAN-EXCLUSION-REASONS: wrong population,background article | USER-NOTES: {"OZIEGBE"=>["NO PCOS"]}	10.1111/jfbc.13507
448	rayyan-263464581	A safety evaluation of current medications for adult women with the polycystic ovarian syndrome not pursuing pregnancy	2020	Expert Opinion on Drug Safety	19	12	1559-1576	Luque-Ramírez, M. and Ortiz-Flores, A.E. and Nattero-Chávez, L. and Escobar-Morreale, H.F.	Export Date: 25 June 2025; Cited By: 7 | RAYYAN-: {"Hameed"=>"Excluded", "OZIEGBE"=>"Excluded"} | RAYYAN-EXCLUSION-REASONS: background article,wrong publication type | USER-NOTES: {"OZIEGBE"=>["REV"]}	10.1080/14740338.2020.1839409
449	rayyan-263464584	Polycystic ovarian syndrome in adolescents: Keys to diagnosis and management	2021	Pediatric Annals	50	7	e272-e275	Khan, L.	Export Date: 25 June 2025; Cited By: 3 | RAYYAN-: {"Hameed"=>"Excluded", "OZIEGBE"=>"Excluded"} | RAYYAN-EXCLUSION-REASONS: wrong outcome,background article | USER-NOTES: {"OZIEGBE"=>["REV"]}	10.3928/19382359-20210622-01
450	rayyan-263464585	The Brain Phenotype in Polycystic Ovary Syndrome (PCOS): Androgens, Anovulation, and Gender	2021	International Society of Gynecological Endocrinology Series			2025-01-12	Berga, S.L.	Export Date: 25 June 2025; Cited By: 1 | RAYYAN-: {"Hameed"=>"Excluded", "OZIEGBE"=>"Excluded"} | RAYYAN-EXCLUSION-REASONS: wrong outcome,background article | USER-NOTES: {"OZIEGBE"=>["NO MENTION OF ANXI/DEP"]}	10.1007/978-3-030-63650-0_1
451	rayyan-263464588	Awareness on cardiovascular risk factors among working women-a questionnaire survey	2020	International Journal of Research in Pharmaceutical Sciences	11		616-625	Kamalli, M. and Kavitha, S. and Sangeetha, A. and Vishnupriya, V. and Gayathri, R.	Export Date: 25 June 2025; Cited By: 1 | RAYYAN-: {"Hameed"=>"Excluded", "OZIEGBE"=>"Excluded"} | RAYYAN-EXCLUSION-REASONS: wrong outcome,wrong population,background article | USER-NOTES: {"OZIEGBE"=>["NO PCOS"]}	10.26452/ijrps.v11iSPL3.2992
452	rayyan-263464589	Evaluation of the Quality of Life in Women of Reproductive Age after Bariatric Surgery	2020	Bariatric Surgical Practice and Patient Care	15	2	88-92	Vieira, A.P.P.S. and Santa Cruz, F. and Machado Júnior, A.S. and Ferraz, Á.A.B. and Kreimer, F.	Export Date: 25 June 2025; Cited By: 1 | RAYYAN-: {"Hameed"=>"Excluded", "OZIEGBE"=>"Excluded"} | RAYYAN-EXCLUSION-REASONS: wrong outcome | USER-NOTES: {"OZIEGBE"=>["UN RELATED"]}	10.1089/bari.2019.0051
453	rayyan-263464590	Adolescent polycystic ovary syndrome according to the international evidence-based guideline	2020	BMC Medicine	18	1		Peña, A.S. and Witchel, S.F. and Hoeger, K.M. and Oberfield, S.E. and Vogiatzi, M.G. and Misso, M. and Garad, R. and Dabadghao, P. and Teede, H.	Export Date: 25 June 2025; Cited By: 206 | RAYYAN-: {"Hameed"=>"Excluded", "OZIEGBE"=>"Excluded"} | RAYYAN-EXCLUSION-REASONS: wrong publication type | USER-NOTES: {"OZIEGBE"=>["GUIDELINE"]}	10.1186/s12916-020-01516-x
454	rayyan-263464591	Broadening the phenotype of the TWNK gene associated Perrault syndrome	2019	BMC Medical Genetics	20	1		Fekete, B. and Pentelényi, K. and Rudas, G. and Gál, A. and Grosz, Z. and Illés, A. and Idris, J. and Csukly, G. and Domonkos, A. and Molnar, M.J.	Export Date: 25 June 2025; Cited By: 14 | RAYYAN-: {"Hameed"=>"Excluded", "OZIEGBE"=>"Excluded"} | RAYYAN-EXCLUSION-REASONS: wrong outcome,wrong population,background article | USER-NOTES: {"OZIEGBE"=>["no PCOS"]}	10.1186/s12881-019-0934-4
455	rayyan-263464592	Effect of Method of Relieving Depression and Resolving Phlegm on Expression of IRS-1 and IRS-2 in Liver Tissues of Rats with Polycystic Ovary Syndrome	2020	Chinese Journal of Experimental Traditional Medical Formulae	26	2	45-51	Wang, W.-B. and Huang, N. and Zhang, P. and Yu, J.	Export Date: 25 June 2025; Cited By: 1 | RAYYAN-: {"Hameed"=>"Excluded", "OZIEGBE"=>"Excluded"} | RAYYAN-EXCLUSION-REASONS: wrong population | USER-NOTES: {"OZIEGBE"=>["RAT"]}	10.13422/j.cnki.syfjx.20200236
456	rayyan-263464594	Complications of non-alcoholic fatty liver disease in extrahepatic organs	2020	Diagnostics	10	11		Tomeno, W. and Imajo, K. and Takayanagi, T. and Ebisawa, Y. and Seita, K. and Takimoto, T. and Honda, K. and Kobayashi, T. and Nogami, A. and Kato, T. and Honda, Y. and Kessoku, T. and Ogawa, Y. and Kirikoshi, H. and Sakamoto, Y. and Yoneda, M. and Saito, S. and Nakajima, A.	Export Date: 25 June 2025; Cited By: 30 | RAYYAN-: {"Hameed"=>"Excluded", "OZIEGBE"=>"Excluded"} | RAYYAN-EXCLUSION-REASONS: wrong outcome,wrong population | USER-NOTES: {"OZIEGBE"=>["REV"]}	10.3390/diagnostics10110912
457	rayyan-263464595	Population-based data at ages 31 and 46 show decreased HRQoL and life satisfaction in women with PCOS symptoms	2020	Journal of Clinical Endocrinology and Metabolism	105	6	1814-1826	Karjula, S. and Morin-Papunen, L. and Franks, S. and Auvinen, J. and Järvelin, M.-R. and Tapanainen, J.S. and Jokelainen, J. and Miettunen, J. and Piltonen, T.T.	Export Date: 25 June 2025; Cited By: 33 | RAYYAN-: {"Hameed"=>"Excluded", "OZIEGBE"=>"Excluded"} | RAYYAN-EXCLUSION-REASONS: wrong outcome | USER-NOTES: {"OZIEGBE"=>["MENTAL DISTRESS = ANXI/DEP"]}	10.1210/clinem/dgz256
458	rayyan-263464596	"the whole package deal": Experiences of overweight/obese women living with polycystic ovary syndrome	2020	BMC Women's Health	20	1		Ee, C. and Smith, C. and Moran, L. and MacMillan, F. and Costello, M. and Baylock, B. and Teede, H.	Export Date: 25 June 2025; Cited By: 23 | RAYYAN-: {"Hameed"=>"Excluded", "OZIEGBE"=>"Excluded"} | RAYYAN-EXCLUSION-REASONS: wrong study design,wrong publication type	10.1186/s12905-020-01090-7
459	rayyan-263464597	Conservative treatment options for polycystic ovary syndrome: The importance of exercise	2020	Ceska Gynekologie	85	6	430-435	Líška, D. and Záhumenský, J.	Export Date: 25 June 2025; Cited By: 1 | RAYYAN-: {"Hameed"=>"Excluded", "OZIEGBE"=>"Excluded"} | RAYYAN-EXCLUSION-REASONS: background article,wrong publication type | USER-NOTES: {"OZIEGBE"=>["REV"]}
460	rayyan-263464599	The role of zinc in selected female reproductive system disorders	2020	Nutrients	12	8	2025-01-21	Nasiadek, M. and Stragierowicz, J. and Klimczak, M. and Kilanowicz, A.	Export Date: 25 June 2025; Cited By: 79 | RAYYAN-: {"Hameed"=>"Excluded", "OZIEGBE"=>"Excluded"} | RAYYAN-EXCLUSION-REASONS: wrong publication type | USER-NOTES: {"OZIEGBE"=>["REV"]}	10.3390/nu12082464
461	rayyan-263464602	Assessment of post coital test in females with unexplained infertility in Baghdad city 2018- 2019	2020	Annals of Tropical Medicine and Public Health	23	12		Hameed, A.K. and AbdulFatah, B.N.	Export Date: 25 June 2025; Cited By: 0 | RAYYAN-: {"Hameed"=>"Excluded", "OZIEGBE"=>"Excluded"} | RAYYAN-EXCLUSION-REASONS: wrong outcome,wrong population,background article | USER-NOTES: {"OZIEGBE"=>["UNRELATED"]}	10.36295/ASRO.2020.231232
462	rayyan-263464603	Assessing the effectiveness of a pharmaceutical care service on the quality of life of women with polycystic ovarian syndrome living in war and non-war countries	2020	Journal of Evaluation in Clinical Practice	26	5	1467-1477	Alkoudsi, K.T. and Al-Qudah, R. and Basheti, I.A.	Export Date: 25 June 2025; Cited By: 5 | RAYYAN-: {"Hameed"=>"Excluded", "OZIEGBE"=>"Excluded"} | RAYYAN-EXCLUSION-REASONS: wrong outcome	10.1111/jep.13310
463	rayyan-263464604	Case report on primary infertility	2020	Indian Journal of Forensic Medicine and Toxicology	14	4	6627-6635	Taksande, A.V. and Taksande, V. and Patil, M.	Export Date: 25 June 2025; Cited By: 0 | RAYYAN-: {"Hameed"=>"Excluded", "OZIEGBE"=>"Excluded"} | RAYYAN-EXCLUSION-REASONS: wrong publication type | USER-NOTES: {"OZIEGBE"=>["C R"]}	10.37506/ijfmt.v14i4.12651
464	rayyan-263464607	Assessing whether meditation improves quality of life for adolescent girls with polycystic ovary syndrome: Protocol for a randomized controlled trial	2020	JMIR Research Protocols	9	1		Hewawasam, E. and Brennan, L. and Giles, L. and Hull, M.L. and Short, A. and Norman, R. and Peña, A.S.	Export Date: 25 June 2025; Cited By: 5 | RAYYAN-: {"Hameed"=>"Excluded", "OZIEGBE"=>"Excluded"} | RAYYAN-EXCLUSION-REASONS: background article,wrong publication type | USER-NOTES: {"OZIEGBE"=>["MET ANALYSIS"]}	10.2196/14542
465	rayyan-263464609	Risk of psoriasis in patients with polycystic ovary syndrome: A national population-based cohort study	2020	Journal of Clinical Medicine	9	6	2025-01-10	Lee, T.-H. and Wu, C.-H. and Chen, M.-L. and Yip, H.-T. and Lee, C.-I. and Lee, M.-S. and Wei, J.C.-C.	Export Date: 25 June 2025; Cited By: 2 | RAYYAN-: {"Hameed"=>"Excluded", "OZIEGBE"=>"Excluded"} | RAYYAN-EXCLUSION-REASONS: wrong outcome,background article | USER-NOTES: {"OZIEGBE"=>["UNRELATED"]}	10.3390/jcm9061947
466	rayyan-263464610	Psychiatric comorbidities and adverse childhood experiences in women with self-reported polycystic ovary syndrome: An Australian population-based study	2020	Psychoneuroendocrinology	116			Tay, C.T. and Teede, H.J. and Loxton, D. and Kulkarni, J. and Joham, A.E.	Export Date: 25 June 2025; Cited By: 28 | RAYYAN-: {"Hameed"=>"Excluded", "OZIEGBE"=>"Excluded"} | RAYYAN-EXCLUSION-REASONS: wrong outcome,wrong study design	10.1016/j.psyneuen.2020.104678
467	rayyan-263464611	Fundamental concepts and novel aspects of polycystic ovarian syndrome: Expert consensus resolutions	2020	Frontiers in Endocrinology	11			Aversa, A. and La Vignera, S. and Rago, R. and Gambineri, A. and Nappi, R.E. and Calogero, A.E. and Ferlin, A.	Export Date: 25 June 2025; Cited By: 97 | RAYYAN-: {"Hameed"=>"Excluded", "OZIEGBE"=>"Excluded"} | RAYYAN-EXCLUSION-REASONS: background article,wrong publication type	10.3389/fendo.2020.00516
468	rayyan-263464612	Development of a diagnostic support software in the clinicobiochemical evaluation of secondary amenorrhea diagnosis	2020	IFMBE Proceedings	73		743-747	Begovic, N. and Džiho, A. and Aliman, L. and Ðukic, I. and Tarakcija, A. and Terzic, V. and Meseldžic, N. and Imamovic, S. and Dujic, T. and Malenica, M. and Bego, T.	Export Date: 25 June 2025; Cited By: 0 | RAYYAN-: {"Hameed"=>"Excluded", "OZIEGBE"=>"Excluded"} | RAYYAN-EXCLUSION-REASONS: wrong outcome,wrong population,background article | USER-NOTES: {"OZIEGBE"=>["UNRELATED"]}	10.1007/978-3-030-17971-7_110
469	rayyan-263464613	Specificities of the treatment for polycystic ovary syndrome and metabolic syndrome	2020	Russian Journal of Woman and Child Health	3	4	254-259	Il’ina, I.Yu.	Export Date: 25 June 2025; Cited By: 3 | RAYYAN-: {"Hameed"=>"Excluded", "OZIEGBE"=>"Excluded"} | RAYYAN-EXCLUSION-REASONS: background article,wrong publication type | USER-NOTES: {"OZIEGBE"=>["REVIEW"]}	10.32364/2618-8430-2020-3-4-254-259
470	rayyan-263464614	The associations of maternal polycystic ovary syndrome and hirsutism with behavioral problems in offspring	2020	Fertility and Sterility	113	2	435-443	Robinson, S.L. and Ghassabian, A. and Sundaram, R. and Trinh, M.-H. and Bell, E.M. and Mendola, P. and Yeung, E.H.	Export Date: 25 June 2025; Cited By: 26 | RAYYAN-: {"Hameed"=>"Excluded", "OZIEGBE"=>"Excluded"} | RAYYAN-EXCLUSION-REASONS: wrong outcome,wrong population | USER-NOTES: {"OZIEGBE"=>["WRONG POP"]}	10.1016/j.fertnstert.2019.09.034
471	rayyan-263464615	Acupuncture or auricular electro-acupuncture as adjuncts to lifestyle interventions for weight management in PCOS: Protocol for a randomised controlled feasibility study	2020	Pilot and Feasibility Studies	6	1		Ee, C. and Smith, C.A. and Costello, M. and Moran, L. and Steiner, G.Z. and Stepto, N. and Cave, A. and Albrehee, A. and Teede, H.	Export Date: 25 June 2025; Cited By: 5 | RAYYAN-: {"Hameed"=>"Excluded", "OZIEGBE"=>"Excluded"} | RAYYAN-EXCLUSION-REASONS: wrong outcome,background article | USER-NOTES: {"OZIEGBE"=>["unrelated"]}	10.1186/s40814-020-00591-4
472	rayyan-263464616	Coronary artery disease and acute coronary syndrome in women	2020	Heart	106	7	487-492	Mehilli, J. and Presbitero, P.	Export Date: 25 June 2025; Cited By: 89 | RAYYAN-: {"Hameed"=>"Excluded", "OZIEGBE"=>"Excluded"} | RAYYAN-EXCLUSION-REASONS: wrong outcome,wrong population | USER-NOTES: {"OZIEGBE"=>["UNREL"]}	10.1136/heartjnl-2019-315555
473	rayyan-263464617	Polycystic ovarian syndrome in adolescents: From diagnostic criteria to therapeutic management	2020	Acta Biomedica	91	3	2025-01-13	Nicolaides, N.C. and Matheou, A. and Vlachou, F. and Neocleous, V. and Skordis, N.	Export Date: 25 June 2025; Cited By: 10 | RAYYAN-: {"Hameed"=>"Excluded", "OZIEGBE"=>"Excluded"} | RAYYAN-EXCLUSION-REASONS: background article,wrong publication type | USER-NOTES: {"OZIEGBE"=>["REV"]}	10.23750/abm.v91i3.10162
474	rayyan-263464618	Female Androgenetic Alopecia: An Update on Diagnosis and Management	2020	American Journal of Clinical Dermatology	21	1	69-84	Starace, M. and Orlando, G. and Alessandrini, A. and Piraccini, B.M.	Export Date: 25 June 2025; Cited By: 99 | RAYYAN-: {"Hameed"=>"Excluded", "OZIEGBE"=>"Excluded"} | RAYYAN-EXCLUSION-REASONS: background article,wrong publication type | USER-NOTES: {"OZIEGBE"=>["REV"]}	10.1007/s40257-019-00479-x
475	rayyan-263464619	Obesity, menstrual irregularity and polycystic ovary syndrome in young women with type 1 diabetes: A population-based study	2020	Clinical Endocrinology	93	5	564-571	Thong, E.P. and Milat, F. and Joham, A.E. and Mishra, G.D. and Teede, H.	Export Date: 25 June 2025; Cited By: 10 | RAYYAN-: {"Hameed"=>"Excluded", "OZIEGBE"=>"Excluded"} | RAYYAN-EXCLUSION-REASONS: wrong outcome | USER-NOTES: {"OZIEGBE"=>["NIL ANXI/DEP"]}	10.1111/cen.14281
476	rayyan-263464620	Clinical Effectiveness and Adverse Events of Bee Venom Therapy: A Systematic Review of Randomized Controlled Trials	2020	Toxins	12	9		Jang, S. and Kim, K.H.	Export Date: 25 June 2025; Cited By: 32 | RAYYAN-: {"Hameed"=>"Excluded", "OZIEGBE"=>"Excluded"} | RAYYAN-EXCLUSION-REASONS: background article,wrong study design,wrong publication type | USER-NOTES: {"OZIEGBE"=>["S R"]}	10.3390/toxins12090558
477	rayyan-263464622	Perceived stress scale among adolescents with polycystic ovary syndrome	2020	International Journal of Women's Health	12		1253-1258	Khafagy, G. and Sayed, I.E. and Abbas, S. and Soliman, S.	Export Date: 25 June 2025; Cited By: 9 | RAYYAN-: {"Hameed"=>"Excluded", "OZIEGBE"=>"Excluded"} | RAYYAN-EXCLUSION-REASONS: wrong outcome,background article | USER-NOTES: {"OZIEGBE"=>["UNREL"]}	10.2147/IJWH.S279245
478	rayyan-263464623	Baseline Characteristics from UNITE: An Observational, International, Multicentre Registry to Evaluate Hidradenitis Suppurativa (Acne Inversa) in Clinical Practice	2020	American Journal of Clinical Dermatology	21	4	579-590	Prens, E.P. and Lugo-Somolinos, A.M. and Paller, A.S. and Kerdel, F. and Duan, Y. and Teixeira, H.D. and Longcore, M. and Kimball, A.B.	Export Date: 25 June 2025; Cited By: 17 | RAYYAN-: {"Hameed"=>"Excluded", "OZIEGBE"=>"Excluded"} | RAYYAN-EXCLUSION-REASONS: wrong outcome,wrong population | USER-NOTES: {"OZIEGBE"=>["UNRELATED...ACNEINVERSA"]}	10.1007/s40257-020-00504-4
479	rayyan-263464625	Predictive analysis of diabetic women patients using R	2020	Systems Simulation and Modeling for Cloud Computing and Big Data Applications			99-113	Ameena, R.R. and Ashadevi, B.	Export Date: 25 June 2025; Cited By: 7 | RAYYAN-: {"Hameed"=>"Excluded", "OZIEGBE"=>"Excluded"} | RAYYAN-EXCLUSION-REASONS: wrong outcome | USER-NOTES: {"OZIEGBE"=>["article not on PCOS"]}	10.1016/B978-0-12-819779-0.00006-X
480	rayyan-263464627	Awareness of polycystic ovarian syndrome in the female dental students among Chennai population	2020	Drug Invention Today	14	3	513-515	George, R.S. and Ganapathy, D. and Sivasamy, V.	Export Date: 25 June 2025; Cited By: 0 | RAYYAN-: {"Hameed"=>"Excluded", "OZIEGBE"=>"Excluded"} | RAYYAN-EXCLUSION-REASONS: wrong outcome,background article | USER-NOTES: {"OZIEGBE"=>["NO MENTION OF ANXI/DEP"]}
481	rayyan-263464630	Quantile-dependent heritability of computed tomography, dual-energy x-ray absorptiometry, anthropometric, and bioelectrical measures of adiposity	2020	International Journal of Obesity	44	10	2101-2112	Williams, P.T.	Export Date: 25 June 2025; Cited By: 21 | RAYYAN-: {"Hameed"=>"Excluded", "OZIEGBE"=>"Excluded"} | RAYYAN-EXCLUSION-REASONS: wrong outcome | USER-NOTES: {"OZIEGBE"=>["UNRELATED"]}	10.1038/s41366-020-0636-1
482	rayyan-263464631	Neurotransmitter, neuropeptide and gut peptide profile in PCOS-pathways contributing to the pathophysiology, food intake and psychiatric manifestations of PCOS	2020	Advances in Clinical Chemistry	96		85-135	Ilie, I.R.	Export Date: 25 June 2025; Cited By: 19 | RAYYAN-: {"Hameed"=>"Excluded", "OZIEGBE"=>"Excluded"} | RAYYAN-EXCLUSION-REASONS: background article,wrong publication type | USER-NOTES: {"OZIEGBE"=>["REVIEW"]}	10.1016/bs.acc.2019.11.004
483	rayyan-263464634	Genetics of polycystic ovarian syndrome	2020	Human Reproductive Genetics: Emerging Technologies and Clinical Applications			111-121	Louwers, Y.V. and Laven, J.S.E.	Export Date: 25 June 2025; Cited By: 0 | RAYYAN-: {"Hameed"=>"Excluded", "OZIEGBE"=>"Excluded"} | RAYYAN-EXCLUSION-REASONS: wrong outcome,background article | USER-NOTES: {"OZIEGBE"=>["UNREL"]}	10.1016/B978-0-12-816561-4.00007-7
484	rayyan-263464636	Treatment and diagnosis changes polycystic ovary syndrome	2020	International Journal of Research in Pharmaceutical Sciences	11	4	7674-7678	Talwar, I.	Export Date: 25 June 2025; Cited By: 0 | RAYYAN-: {"Hameed"=>"Excluded", "OZIEGBE"=>"Excluded"} | RAYYAN-EXCLUSION-REASONS: wrong outcome,wrong publication type | USER-NOTES: {"OZIEGBE"=>["REV"]}	10.26452/ijrps.v11i4.4024
485	rayyan-263464637	Polycystic ovary syndrome in adolescents: An update	2020	Italian Journal of Gynaecology and Obstetrics	32	2	97-106	Caserta, L. and Gregnuoli, A.	Export Date: 25 June 2025; Cited By: 1 | RAYYAN-: {"Hameed"=>"Excluded", "OZIEGBE"=>"Excluded"} | RAYYAN-EXCLUSION-REASONS: wrong outcome,background article | USER-NOTES: {"OZIEGBE"=>["NO MENTION OF ANXI/DEP"]}	10.36129/jog.32.02.02
486	rayyan-263464640	Hyperandrogenism, insulin resistance and acanthosis nigricans (HAIR-AN syndrome): An extreme subphenotype of polycystic ovary syndrome	2020	BMJ Case Reports	13	4		O'Brien, B. and Dahiya, R. and Kimble, R.	Export Date: 25 June 2025; Cited By: 14 | RAYYAN-: {"Hameed"=>"Excluded", "OZIEGBE"=>"Excluded"} | RAYYAN-EXCLUSION-REASONS: wrong publication type | USER-NOTES: {"OZIEGBE"=>["C R"]}	10.1136/bcr-2019-231749
487	rayyan-263464641	Polycystic ovary syndrome and aging: Health implications after menopause	2020	Maturitas	139		2025-12-19	Helvaci, N. and Yildiz, B.O.	Export Date: 25 June 2025; Cited By: 31 | RAYYAN-: {"Hameed"=>"Excluded", "OZIEGBE"=>"Excluded"} | RAYYAN-EXCLUSION-REASONS: background article,wrong publication type | USER-NOTES: {"OZIEGBE"=>["REVIEW"]}	10.1016/j.maturitas.2020.05.013
488	rayyan-263464642	Mechanism of transcutaneous auricular vagus nerve stimulation on polycystic ovary syndrome	2020	Zhen ci yan jiu = Acupuncture research	45	2	164-168	Zhang, S.K. and He, H. and Gao, W.B. and Wu, X.K. and Zhang, D.J.	Export Date: 25 June 2025; Cited By: 5 | RAYYAN-: {"Hameed"=>"Excluded", "OZIEGBE"=>"Excluded"} | RAYYAN-EXCLUSION-REASONS: wrong outcome | USER-NOTES: {"OZIEGBE"=>["UNREL"]}	10.13702/j.1000-0607.1802616
489	rayyan-263464644	The puzzle of polycystic ovary syndrome, depression, and anxiety	2019	Fertility and Sterility	112	5	821-822	Greenwood, E.A.	Export Date: 25 June 2025; Cited By: 3 | RAYYAN-: {"Hameed"=>"Excluded", "OZIEGBE"=>"Excluded"} | RAYYAN-EXCLUSION-REASONS: background article,wrong publication type | USER-NOTES: {"OZIEGBE"=>["INCOMPLETE PAPER"]}	10.1016/j.fertnstert.2019.07.011
490	rayyan-263464645	Role of gut microbiota in the development of insulin resistance and the mechanism underlying polycystic ovary syndrome: A review	2020	Journal of Ovarian Research	13	1		He, F.-F. and Li, Y.-M.	Export Date: 25 June 2025; Cited By: 181 | RAYYAN-: {"Hameed"=>"Excluded", "OZIEGBE"=>"Excluded"} | RAYYAN-EXCLUSION-REASONS: background article,wrong publication type | USER-NOTES: {"OZIEGBE"=>["UNRELATED/REVIEW"]}	10.1186/s13048-020-00670-3
491	rayyan-263464646	A multicenter randomized trial of personalized acupuncture, fixed acupuncture, letrozole, and placebo letrozole on live birth in infertile women with polycystic ovary syndrome	2020	Trials	21	1		Huang, S. and Hu, M. and Ng, E.H.Y. and Stener-Victorin, E. and Zheng, Y. and Wen, Q. and Wang, C. and Lai, M. and Li, J. and Gao, X. and Wang, X. and Hu, Z. and Xia, T. and Hu, R. and Liu, J. and Wen, X. and Li, S. and Quan, K. and Liang, X. and Shang, H. and Ma, H. and Qiao, J.	Export Date: 25 June 2025; Cited By: 11 | RAYYAN-: {"Hameed"=>"Excluded", "OZIEGBE"=>"Excluded"} | RAYYAN-EXCLUSION-REASONS: background article,wrong publication type | USER-NOTES: {"OZIEGBE"=>["UNPUBLISHED TRIAL"]}	10.1186/s13063-020-4154-1
492	rayyan-263464647	Summary of Updated Recommendations for Primary Prevention of Cardiovascular Disease in Women: JACC State-of-the-Art Review	2020	Journal of the American College of Cardiology	75	20	2602-2618	Cho, L. and Davis, M. and Elgendy, I. and Epps, K. and Lindley, K.J. and Mehta, P.K. and Michos, E.D. and Minissian, M. and Pepine, C. and Vaccarino, V. and Volgman, A.S.	Export Date: 25 June 2025; Cited By: 238 | RAYYAN-: {"Hameed"=>"Excluded", "OZIEGBE"=>"Excluded"} | RAYYAN-EXCLUSION-REASONS: background article,wrong study design,wrong publication type | USER-NOTES: {"OZIEGBE"=>["unrelated"]}	10.1016/j.jacc.2020.03.060
493	rayyan-263464648	Polycystic ovary syndrome: A brain disorder characterized by eating problems originating during puberty and adolescence	2020	International Journal of Molecular Sciences	21	21	2025-01-20	Steegers-Theunissen, R.P.M. and Wiegel, R.E. and Jansen, P.W. and Laven, J.S.E. and Sinclair, K.D.	Export Date: 25 June 2025; Cited By: 54 | RAYYAN-: {"Hameed"=>"Excluded", "OZIEGBE"=>"Excluded"} | RAYYAN-EXCLUSION-REASONS: wrong outcome,background article | USER-NOTES: {"OZIEGBE"=>["UNRELATED"]}	10.3390/ijms21218211
494	rayyan-263464649	Shifting from weight loss to well-being	2020	Fertility and Sterility	113	5	936-937	Boots, C.E. and Swanson, A.	Export Date: 25 June 2025; Cited By: 0 | RAYYAN-: {"Hameed"=>"Excluded", "OZIEGBE"=>"Excluded"} | RAYYAN-EXCLUSION-REASONS: wrong outcome,wrong study design | USER-NOTES: {"OZIEGBE"=>["FULL TEXT NEEDED"]}	10.1016/j.fertnstert.2020.03.020
495	rayyan-263464650	Medical treatment and comorbidity in polycystic ovary syndrome: An updated review	2020	Current Opinion in Endocrine and Metabolic Research	12		33-40	Glintborg, D. and Andersen, M.	Export Date: 25 June 2025; Cited By: 12 | RAYYAN-: {"Hameed"=>"Excluded", "OZIEGBE"=>"Excluded"} | RAYYAN-EXCLUSION-REASONS: background article,wrong study design,wrong publication type | USER-NOTES: {"OZIEGBE"=>["REVIEW"]}	10.1016/j.coemr.2020.02.014
496	rayyan-263464652	Approach to patients with pseudo-Cushing’s states	2020	Endocrine Connections	9	1	R1-R13	Scaroni, C. and Albiger, N.M. and Palmieri, S. and Iacuaniello, D. and Graziadio, C. and Damiani, L. and Zilio, M. and Stigliano, A. and Colao, A. and Pivonello, R.	Export Date: 25 June 2025; Cited By: 44 | RAYYAN-: {"Hameed"=>"Excluded", "OZIEGBE"=>"Excluded"} | RAYYAN-EXCLUSION-REASONS: wrong population,background article,wrong publication type | USER-NOTES: {"OZIEGBE"=>["UNRELATED"]}	10.1530/EC-19-0435
497	rayyan-263464653	Qualitative study of self-reported experiences of infertile women with polycystic ovary syndrome through on-line discussion forums	2020	Annales d'Endocrinologie	81	5	487-492	Authier, M. and Normand, C. and Jego, M. and Gaborit, B. and Boubli, L. and Courbiere, B.	Export Date: 25 June 2025; Cited By: 17 | RAYYAN-: {"Hameed"=>"Excluded", "OZIEGBE"=>"Excluded"} | RAYYAN-EXCLUSION-REASONS: wrong study design | USER-NOTES: {"OZIEGBE"=>[" MAY INCLUDE DEPRESSION IMPACT"]}	10.1016/j.ando.2020.07.1110
498	rayyan-263464654	Animal Models to Understand the Etiology and Pathophysiology of Polycystic Ovary Syndrome	2020	Endocrine Reviews	41	4		Stener-Victorin, E. and Padmanabhan, V. and Walters, K.A. and Campbell, R.E. and Benrick, A. and Giacobini, P. and Dumesic, D.A. and Abbott, D.H.	Export Date: 25 June 2025; Cited By: 233 | RAYYAN-: {"Hameed"=>"Excluded", "OZIEGBE"=>"Excluded"} | RAYYAN-EXCLUSION-REASONS: wrong population | USER-NOTES: {"OZIEGBE"=>["REV"]}	10.1210/endrev/bnaa010
499	rayyan-263464655	Effect of probiotic and synbiotic supplementation on inflammatory markers in health and disease status: A systematic review and meta-analysis of clinical trials	2020	Clinical Nutrition	39	3	789-819	Kazemi, A. and Soltani, S. and Ghorabi, S. and Keshtkar, A. and Daneshzad, E. and Nasri, F. and Mazloomi, S.M.	Export Date: 25 June 2025; Cited By: 96 | RAYYAN-: {"Hameed"=>"Excluded", "OZIEGBE"=>"Excluded"} | RAYYAN-EXCLUSION-REASONS: background article,wrong study design,wrong publication type | USER-NOTES: {"OZIEGBE"=>["S R"]}	10.1016/j.clnu.2019.04.004
500	rayyan-263464656	Impact of a diagnosis of polycystic ovary syndrome on diet, physical activity and contraceptive use in young women: Findings from the Australian Longitudinal Study of Women's Health	2020	Human Reproduction	35	2	394-403	Copp, T. and Cvejic, E. and McCaffery, K. and Hersch, J. and Doust, J. and Mol, B.W. and Dokras, A. and Mishra, G. and Jansen, J.	Export Date: 25 June 2025; Cited By: 12 | RAYYAN-: {"Hameed"=>"Excluded", "OZIEGBE"=>"Excluded"} | RAYYAN-EXCLUSION-REASONS: wrong outcome,background article | USER-NOTES: {"OZIEGBE"=>["CLINICAL TRIAL"]}	10.1093/humrep/dez274
501	rayyan-263464660	A commentary on “Risk of bipolar disorder in patients with polycystic ovary syndrome”	2020	Journal of Affective Disorders	270		83-84	Fernandes, L.A. and Borja Santos, N.	Export Date: 25 June 2025; Cited By: 0 | RAYYAN-: {"Hameed"=>"Excluded", "OZIEGBE"=>"Excluded"} | RAYYAN-EXCLUSION-REASONS: background article,wrong publication type | USER-NOTES: {"OZIEGBE"=>["commentary"]}	10.1016/j.jad.2020.03.043
502	rayyan-263464661	Midlife women’s health consequences associated with polycystic ovary syndrome	2020	Climacteric	23	2	116-122	Ali, A.T. and Guidozzi, F.	Export Date: 25 June 2025; Cited By: 9 | RAYYAN-: {"Hameed"=>"Excluded", "OZIEGBE"=>"Excluded"} | RAYYAN-EXCLUSION-REASONS: wrong study design,wrong publication type	10.1080/13697137.2019.1679111
503	rayyan-263464662	Association of polycystic ovary syndrome or anovulatory infertility with offspring psychiatric and mild neurodevelopmental disorders: a Finnish population-based cohort study	2020	Human Reproduction	35	10	2336-2347	Chen, X. and Kong, L. and Piltonen, T.T. and Gissler, M. and Lavebratt, C.	Export Date: 25 June 2025; Cited By: 52 | RAYYAN-: {"Hameed"=>"Excluded", "OZIEGBE"=>"Excluded"} | RAYYAN-EXCLUSION-REASONS: wrong population | USER-NOTES: {"OZIEGBE"=>["NO MENTION OF DEP/ANXI"]}	10.1093/humrep/deaa192
504	rayyan-263464665	Reply to comments on the risk of incident bipolar disorder in polycystic ovary syndrome	2020	Journal of Affective Disorders	272		15-16	Chen, P.-Y. and Yang, Y.-C. and Shen, Y.-C.	Export Date: 25 June 2025; Cited By: 0 | RAYYAN-: {"Hameed"=>"Excluded", "OZIEGBE"=>"Excluded"} | RAYYAN-EXCLUSION-REASONS: background article,wrong publication type | USER-NOTES: {"OZIEGBE"=>["REVIEW"]}	10.1016/j.jad.2020.04.034
505	rayyan-263464668	Lifestyle interventions for polycystic ovary syndrome: Cross-sectional survey to assess women's treatment and outcome preferences	2020	JMIR Formative Research	4	9		Saslow, L.R. and Aikens, J.E.	Export Date: 25 June 2025; Cited By: 7 | RAYYAN-: {"Hameed"=>"Excluded", "OZIEGBE"=>"Excluded"} | RAYYAN-EXCLUSION-REASONS: wrong outcome,background article | USER-NOTES: {"OZIEGBE"=>["SURVEY WITH NO PERCENTAGE"]}	10.2196/17126
506	rayyan-263464669	Curtailing PCOS	2020	Pediatric Research	87	2	353-361	Witchel, S.F. and Teede, H.J. and Peña, A.S.	Export Date: 25 June 2025; Cited By: 83 | RAYYAN-: {"Hameed"=>"Excluded", "OZIEGBE"=>"Excluded"} | RAYYAN-EXCLUSION-REASONS: wrong study design,wrong publication type | USER-NOTES: {"OZIEGBE"=>["REV"]}	10.1038/s41390-019-0615-1
507	rayyan-263464673	Harmonising research outcomes for polycystic ovary syndrome: An international multi-stakeholder core outcome set	2020	Human Reproduction	35	2	404-412	Al Wattar, B.H. and Teede, H. and Garad, R. and Franks, S. and Balen, A. and Bhide, P. and Piltonen, T. and Romualdi, D. and Laven, J. and Thondan, M. and Bueno-Cavanillas, A. and Moss, N. and Andrews, C. and Hawkes, R. and Mol, B.W. and Khan, K.S. and Thangaratinam, S.	Export Date: 25 June 2025; Cited By: 41 | RAYYAN-: {"Hameed"=>"Excluded", "OZIEGBE"=>"Excluded"} | RAYYAN-EXCLUSION-REASONS: wrong study design,wrong publication type	10.1093/humrep/dez272
508	rayyan-263464675	Infertility: a weight-bearing exercise?	2020	Fertility and Sterility	114	5	964-965	Boots, C.E. and Swanson, A.C. and Jungheim, E.S.	Export Date: 25 June 2025; Cited By: 0 | RAYYAN-: {"Hameed"=>"Excluded", "OZIEGBE"=>"Excluded"} | RAYYAN-EXCLUSION-REASONS: wrong outcome,background article | USER-NOTES: {"OZIEGBE"=>["UNRELATED"]}	10.1016/j.fertnstert.2020.08.006
509	rayyan-263464677	Quality of life and sexual function in women with polycystic ovary syndrome: a comprehensive review	2020	Gynecological Endocrinology	36	2	96-103	Castelo-Branco, C. and Naumova, I.	Export Date: 25 June 2025; Cited By: 33 | RAYYAN-: {"Hameed"=>"Excluded", "OZIEGBE"=>"Excluded"} | RAYYAN-EXCLUSION-REASONS: wrong outcome,wrong publication type | USER-NOTES: {"OZIEGBE"=>["NO MENTION OF DEPRES AND ANXI"]}	10.1080/09513590.2019.1670788
510	rayyan-263464678	Polycystic ovary syndrome and cardiometabolic risk: Opportunities for cardiovascular disease prevention	2020	Trends in Cardiovascular Medicine	30	7	399-404	Osibogun, O. and Ogunmoroti, O. and Michos, E.D.	Export Date: 25 June 2025; Cited By: 257 | RAYYAN-: {"Hameed"=>"Excluded", "OZIEGBE"=>"Excluded"} | RAYYAN-EXCLUSION-REASONS: wrong publication type | USER-NOTES: {"OZIEGBE"=>["REV"]}	10.1016/j.tcm.2019.08.010
511	rayyan-263464680	Clinical Practice Patterns of Polycystic Ovary Syndrome Among Doctors of Different Specialties—An Indian Perspective	2020	US Endocrinology	16	2	74-79	Dutta, D. and Bhattacharya, S. and Khandelwal, D. and Aggarwal, S. and Singla, R. and Surana, V. and Dhingra, A. and Kalra, S.	Export Date: 25 June 2025; Cited By: 2 | RAYYAN-: {"Hameed"=>"Excluded", "OZIEGBE"=>"Excluded"} | RAYYAN-EXCLUSION-REASONS: wrong outcome,background article | USER-NOTES: {"OZIEGBE"=>["wrong population"]}	10.17925/USE.2020.16.2.74
512	rayyan-263464683	Hyperandrogenism syndrome: diagnostics and treatment from the position of clinical endocrinology	2020	Miznarodnij Endokrinologicnij Zurnal	16	8	662-668	Mykytyuk, M.R. and Khyzhnyak, O.O.	Export Date: 25 June 2025; Cited By: 2 | RAYYAN-: {"Hameed"=>"Excluded", "OZIEGBE"=>"Excluded"} | RAYYAN-EXCLUSION-REASONS: wrong publication type | USER-NOTES: {"OZIEGBE"=>["REV"]}	10.22141/2224-0721.16.8.2020.222887
513	rayyan-263464684	Mental health and body image in polycystic ovary syndrome	2020	Current Opinion in Endocrine and Metabolic Research	12		85-90	Lee, I. and Dokras, A.	Export Date: 25 June 2025; Cited By: 12 | RAYYAN-: {"Hameed"=>"Excluded", "OZIEGBE"=>"Excluded"} | RAYYAN-EXCLUSION-REASONS: background article,wrong publication type | USER-NOTES: {"OZIEGBE"=>["REVIEW ART"]}	10.1016/j.coemr.2020.04.004
514	rayyan-263464687	Prevention and management of ovarian hyperstimulation syndrome	2019	International Journal of Infertility and Fetal Medicine	10	3	46-51	Agarwal, S. and Krishna, D. and Rao, K.A.	Export Date: 25 June 2025; Cited By: 1 | RAYYAN-: {"Hameed"=>"Excluded", "OZIEGBE"=>"Excluded"} | RAYYAN-EXCLUSION-REASONS: wrong outcome,background article	10.5005/jp-journals-10016-1193
515	rayyan-263464688	Obesity and reproductive function of women: Epigenetic and sOmatO-psychOlOgical features	2019	Obesity and Metabolism	16	2	2025-09-15	Andreeva, E.N. and Absatarova, Y.S. and Sheremetyeva, E.V. and Fursenko, V.A.	Export Date: 25 June 2025; Cited By: 2 | RAYYAN-: {"Hameed"=>"Excluded", "OZIEGBE"=>"Excluded"} | RAYYAN-EXCLUSION-REASONS: wrong study design,wrong publication type	10.14341/omet10113
516	rayyan-263464689	A new look at the polycystic ovary syndrome	2019	Polish Annals of Medicine	26	1	60-65	Stefanowicz-Rutkowska, M.M. and Myszka-Podgórska, K. and Matuszewski, W. and Baranowska, A. and Modzelewski, R. and Bandurska-Stankiewicz, E.	Export Date: 25 June 2025; Cited By: 1 | RAYYAN-: {"Hameed"=>"Excluded", "OZIEGBE"=>"Excluded"} | RAYYAN-EXCLUSION-REASONS: background article,wrong publication type | USER-NOTES: {"OZIEGBE"=>["METHODOLOGY..MAGAZINES ETC"]}	10.29089/2017.17.00049
517	rayyan-263464690	Successful Natural Pregnancy Using Whole Systems Traditional Chinese Medicine in a Complex Anovulatory Patient after Multiple Unsuccessful in Vitro Fertilization Treatments: A Case Report	2019	Medical Acupuncture	31	5	304-309	Rosenthal, L. and Bonder, J.	Export Date: 25 June 2025; Cited By: 2 | RAYYAN-: {"Hameed"=>"Excluded", "OZIEGBE"=>"Excluded"} | RAYYAN-EXCLUSION-REASONS: wrong publication type | USER-NOTES: {"OZIEGBE"=>["C R"]}	10.1089/acu.2019.1388
518	rayyan-263464692	Hormonal imbalance due to polycystic ovarian syndrome	2019	Drug Invention Today	12	3	609-610	Bavana Sri, S. and Sarah Sathiyawathie, R. and Gurunathan, D.	Export Date: 25 June 2025; Cited By: 2 | RAYYAN-: {"Hameed"=>"Excluded", "OZIEGBE"=>"Excluded"} | RAYYAN-EXCLUSION-REASONS: wrong outcome | USER-NOTES: {"OZIEGBE"=>["no mention of dep"]}
519	rayyan-263464693	Insulin Resistance with Dysfunction of ß-cell in adolescent with Polycystic Ovary Syndrome: An increased risk of type 2 diabetes	2019	Pakistan Journal of Medical and Health Sciences	13	3	611-613	Jabbar, R. and Khurshid, R. and Saeed, S. and Usman, H. and Jabbar, U. and Mahmood, M.	Export Date: 25 June 2025; Cited By: 0 | RAYYAN-: {"Hameed"=>"Excluded", "OZIEGBE"=>"Excluded"} | RAYYAN-EXCLUSION-REASONS: wrong outcome,background article | USER-NOTES: {"OZIEGBE"=>["UNRELATED/NO DEP/ANXI"]}
520	rayyan-263464694	Hormonal Contraceptives and Mood: Review of the Literature and Implications for Future Research	2019	Current Psychiatry Reports	21	7		Robakis, T. and Williams, K.E. and Nutkiewicz, L. and Rasgon, N.L.	Export Date: 25 June 2025; Cited By: 67 | RAYYAN-: {"Hameed"=>"Excluded", "OZIEGBE"=>"Excluded"} | RAYYAN-EXCLUSION-REASONS: wrong publication type | USER-NOTES: {"OZIEGBE"=>["REV"]}	10.1007/s11920-019-1034-z
521	rayyan-263464695	Lifestyle interventions and quality of life for women with polycystic ovary syndrome: A systematic review and meta-analysis protocol	2019	Medicine (United States)	98	50		De Lima Nunes, R. and Dos Santos, I.K. and Cobucci, R.N. and Pichini, G.S. and Soares, G.M. and De Oliveira Maranhão, T.M. and Dantas, P.M.S.	Export Date: 25 June 2025; Cited By: 18 | RAYYAN-: {"Hameed"=>"Excluded", "OZIEGBE"=>"Excluded"} | RAYYAN-EXCLUSION-REASONS: background article,wrong study design,wrong publication type | USER-NOTES: {"OZIEGBE"=>["SYST/ MET"]}	10.1097/MD.0000000000018323
522	rayyan-263464697	Rodent models of mental illness in polycystic ovary syndrome: The potential role of hypothalamic-pituitary-adrenal dysregulation and lessons for behavioral researchers	2019	Biology of Reproduction	100	3	590-600	Peecher, D.L. and Binder, A.K. and Gabriel, K.I.	Export Date: 25 June 2025; Cited By: 3 | RAYYAN-: {"Hameed"=>"Excluded", "OZIEGBE"=>"Excluded"} | RAYYAN-EXCLUSION-REASONS: wrong population,background article | USER-NOTES: {"OZIEGBE"=>["ANIMAL"]}	10.1093/biolre/ioy233
523	rayyan-263464698	Effectiveness of cognitive-behavioral therapy (CBT) in improving the quality of life and psychological fatigue in women with polycystic ovarian syndrome: a randomized controlled clinical trial	2019	Journal of Psychosomatic Obstetrics and Gynecology	40	4	283-293	Abdollahi, L. and Mirghafourvand, M. and Babapour, J.K. and Mohammadi, M.	Export Date: 25 June 2025; Cited By: 38 | RAYYAN-: {"Hameed"=>"Excluded", "OZIEGBE"=>"Excluded"} | RAYYAN-EXCLUSION-REASONS: wrong outcome	10.1080/0167482X.2018.1502265
524	rayyan-263464699	GnRH agonist improves hyperandrogenism in an adolescent girl with an insulin receptor gene mutation	2019	Journal of the Endocrine Society	3	6	1196-1200	Paprocki, E. and Barral, R.L. and Brink, H.V. and Lujan, M. and Burgert, T.S.	Export Date: 25 June 2025; Cited By: 7 | RAYYAN-: {"Hameed"=>"Excluded", "OZIEGBE"=>"Excluded"} | RAYYAN-EXCLUSION-REASONS: wrong outcome,wrong population,background article | USER-NOTES: {"OZIEGBE"=>["UNRELATED"]}	10.1210/js.2019-00045
525	rayyan-263464700	Cross-sectional study of the prevalence of polycystic ovary syndrome in rural and urban populations	2019	International Journal of Gynecology and Obstetrics	146	3	370-379	Deswal, R. and Nanda, S. and Ghalaut, V.S. and Roy, P.S. and Dang, A.S.	Export Date: 25 June 2025; Cited By: 21 | RAYYAN-: {"Hameed"=>"Excluded", "OZIEGBE"=>"Excluded"} | RAYYAN-EXCLUSION-REASONS: wrong outcome,background article | USER-NOTES: {"OZIEGBE"=>["no dep/anxi"]}	10.1002/ijgo.12893
526	rayyan-263464707	Signs and symptoms of polycystic ovarian syndrome	2019	Drug Invention Today	11	4	912-914	Indhu Rekka, N.C. and Sarah Sathiyawathie, R. and Gurunathan, D.	Export Date: 25 June 2025; Cited By: 0 | RAYYAN-: {"Hameed"=>"Excluded", "OZIEGBE"=>"Excluded"} | RAYYAN-EXCLUSION-REASONS: wrong outcome,background article | USER-NOTES: {"OZIEGBE"=>["REVIEW"]}
527	rayyan-263464712	A randomized controlled trial comparing lifestyle intervention to letrozole for ovulation in women with polycystic ovary syndrome: A study protocol	2018	Trials	19	1		Cutler, D.A. and Shaw, A.K. and Pride, S.M. and Bedaiwy, M.A. and Cheung, A.P.	Export Date: 25 June 2025; Cited By: 7 | RAYYAN-: {"Hameed"=>"Excluded", "OZIEGBE"=>"Excluded"} | RAYYAN-EXCLUSION-REASONS: background article,wrong study design,wrong publication type	10.1186/s13063-018-3009-5
528	rayyan-263464714	Assessment and Management of Women with Polycystic Ovary Syndrome (PCOS)	2019	Advanced Practice in Endocrinology Nursing			753-769	Garad, R. and Shorakae, S. and Teede, H.	Export Date: 25 June 2025; Cited By: 4 | RAYYAN-: {"Hameed"=>"Excluded", "OZIEGBE"=>"Excluded"} | RAYYAN-EXCLUSION-REASONS: background article,wrong publication type | USER-NOTES: {"OZIEGBE"=>["NO DEP/ANXI"]}	10.1007/978-3-319-99817-6_39
529	rayyan-263464717	‘Updated’ and ‘reiterated’ views in diagnosis according to recently published guideline for the assessment and management of polycystic ovary syndrome	2019	Pamukkale Medical Journal	12	3	595-602	Alatas, E. and Kiliç, D. and Güler, T.	Export Date: 25 June 2025; Cited By: 2 | RAYYAN-: {"Hameed"=>"Excluded", "OZIEGBE"=>"Excluded"} | RAYYAN-EXCLUSION-REASONS: wrong publication type	10.31362/patd.563485
530	rayyan-263464718	GV 20's Role in In Vitro Fertilization and Frozen Embryo Transfer	2019	Medical Acupuncture	31	5	298-303	Torrents, M.	Export Date: 25 June 2025; Cited By: 0 | RAYYAN-: {"Hameed"=>"Excluded", "OZIEGBE"=>"Excluded"} | RAYYAN-EXCLUSION-REASONS: wrong outcome,wrong population | USER-NOTES: {"OZIEGBE"=>["UNREL"]}	10.1089/acu.2019.1355
531	rayyan-263464721	Increased maternal pregnancy complications in polycystic ovary syndrome appear to be independent of obesity—A systematic review, meta-analysis, and meta-regression	2019	Obesity Reviews	20	5	659-674	Bahri Khomami, M. and Joham, A.E. and Boyle, J.A. and Piltonen, T. and Silagy, M. and Arora, C. and Misso, M.L. and Teede, H.J. and Moran, L.J.	Export Date: 25 June 2025; Cited By: 144 | RAYYAN-: {"Hameed"=>"Excluded", "OZIEGBE"=>"Excluded"} | RAYYAN-EXCLUSION-REASONS: wrong study design,wrong publication type | USER-NOTES: {"OZIEGBE"=>["study didnt assess perinatal depression"]}	10.1111/obr.12829
532	rayyan-263464723	Empowering women with PCOS	2019	The Lancet Diabetes and Endocrinology	7	10	737		Export Date: 25 June 2025; Cited By: 6 | RAYYAN-: {"Hameed"=>"Excluded", "OZIEGBE"=>"Excluded"} | RAYYAN-EXCLUSION-REASONS: wrong study design,wrong publication type | USER-NOTES: {"OZIEGBE"=>["UNREL"]}	10.1016/S2213-8587(19)30289-X
533	rayyan-263464724	Predictors of lifestyle intervention attrition or weight loss success in women with polycystic ovary syndrome who are overweight or obese	2019	Nutrients	11	3		Moran, L.J. and Noakes, M. and Clifton, P. and Buckley, J. and Brinkworth, G. and Thomson, R. and Norman, R.J.	Export Date: 25 June 2025; Cited By: 41 | RAYYAN-: {"Hameed"=>"Excluded", "OZIEGBE"=>"Excluded"} | RAYYAN-EXCLUSION-REASONS: wrong outcome,background article | USER-NOTES: {"OZIEGBE"=>["NO DEP"]}	10.3390/nu11030492
534	rayyan-263464726	High genetic risk scores of ASIC2, MACROD2, CHRM3, and C2orf83 genetic variants associated with polycystic ovary syndrome impair insulin sensitivity and interact with energy intake in Korean Women	2019	Gynecologic and Obstetric Investigation	84	3	225-236	Kim, S.-H. and Liu, M. and Jin, H.S. and Park, S.	Export Date: 25 June 2025; Cited By: 15 | RAYYAN-: {"Hameed"=>"Excluded", "OZIEGBE"=>"Excluded"} | RAYYAN-EXCLUSION-REASONS: wrong outcome,background article | USER-NOTES: {"OZIEGBE"=>["NO DEP/ANX"]}	10.1159/000493131
535	rayyan-263464728	Obesity: a health crisis of enormous proportion	2018	Fertility and Sterility	110	1	63	Feinberg, E.C.	Export Date: 25 June 2025; Cited By: 0 | RAYYAN-: {"Hameed"=>"Excluded", "OZIEGBE"=>"Excluded"} | RAYYAN-EXCLUSION-REASONS: background article,wrong publication type | USER-NOTES: {"OZIEGBE"=>["review on obesity"]}	10.1016/j.fertnstert.2018.04.030
536	rayyan-263464729	A case of massive ovarian edema: Ovarian wedge resection by laparoendoscopic single-site surgery (LESS) resulted in complete remission of hyperandrogenic symptoms	2019	Clinical and Experimental Obstetrics and Gynecology	46	1	136-138	Yang, J. and Joo, J.K. and Lee, S.-K. and Yoon, H.-S. and Ahn, J.-H. and Kim, H.G.	Export Date: 25 June 2025; Cited By: 0 | RAYYAN-: {"Hameed"=>"Excluded", "OZIEGBE"=>"Excluded"} | RAYYAN-EXCLUSION-REASONS: wrong study design,wrong publication type | USER-NOTES: {"OZIEGBE"=>["C R"]}	10.12891/ceog4252.2019
537	rayyan-263464733	Psychiatric disorders in women with polycystic ovary syndrome: a systematic review and meta-analysis	2018	Endocrine	62	2	318-325	Brutocao, C. and Zaiem, F. and Alsawas, M. and Morrow, A.S. and Murad, M.H. and Javed, A.	Export Date: 25 June 2025; Cited By: 156 | RAYYAN-: {"Hameed"=>"Excluded", "OZIEGBE"=>"Excluded"} | RAYYAN-EXCLUSION-REASONS: wrong study design,wrong publication type	10.1007/s12020-018-1692-3
538	rayyan-263464734	A comprehensive diagnostic approach to detect underlying causes of obesity in adults	2019	Obesity Reviews	20	6	795-804	van der Valk, E.S. and van den Akker, E.L.T. and Savas, M. and Kleinendorst, L. and Visser, J.A. and Van Haelst, M.M. and Sharma, A.M. and van Rossum, E.F.C.	Export Date: 25 June 2025; Cited By: 78 | RAYYAN-: {"Hameed"=>"Excluded", "OZIEGBE"=>"Excluded"} | RAYYAN-EXCLUSION-REASONS: wrong outcome,wrong population | USER-NOTES: {"OZIEGBE"=>["REVIEW"]}	10.1111/obr.12836
539	rayyan-263464736	The Relationship of Objective Physical Activity with Traditional and Nontraditional Cardiovascular Disease Risk Factors in Women	2018	Current Cardiovascular Risk Reports	12	8		Gorczyca, A.M. and Sperry, J.C. and Chomistek, A.K.	Export Date: 25 June 2025; Cited By: 0 | RAYYAN-: {"Hameed"=>"Excluded", "OZIEGBE"=>"Excluded"} | RAYYAN-EXCLUSION-REASONS: background article,wrong publication type | USER-NOTES: {"OZIEGBE"=>["UNRELATED"]}	10.1007/s12170-018-0586-5
540	rayyan-263464742	Investigation on the use of traditional Chinese medicine for polycystic ovary syndrome in a nationwide prescription database in Taiwan	2018	Journal of Clinical Medicine	7	7		Liao, W.-T. and Chiang, J.-H. and Li, C.-J. and Lee, M.-T. and Su, C.-C. and Yen, H.-R.	Export Date: 25 June 2025; Cited By: 27 | RAYYAN-: {"Hameed"=>"Excluded", "OZIEGBE"=>"Excluded"} | RAYYAN-EXCLUSION-REASONS: wrong outcome,background article | USER-NOTES: {"OZIEGBE"=>["UNRELATED"]}	10.3390/jcm7070179
541	rayyan-263464743	Psychological counseling benefits certain polycystic ovary syndrome patients?: A case report	2019	Journal of Reproductive Medicine	64	1	74-78	Dong, H. and Huang, D. and Huang, G.	Export Date: 25 June 2025; Cited By: 0 | RAYYAN-: {"Hameed"=>"Excluded", "OZIEGBE"=>"Excluded"} | RAYYAN-EXCLUSION-REASONS: background article,wrong study design,wrong publication type | USER-NOTES: {"OZIEGBE"=>["CASE REP"]}
542	rayyan-263464744	Cardiac myocyte proliferation and maturation near term is inhibited by early gestation maternal testosterone exposure	2018	American Journal of Physiology - Heart and Circulatory Physiology	315	5	H1393-H1401	Jonker, S.S. and Louey, S. and Roselli, C.E.	Export Date: 25 June 2025; Cited By: 14 | RAYYAN-: {"Hameed"=>"Excluded", "OZIEGBE"=>"Excluded"} | RAYYAN-EXCLUSION-REASONS: wrong outcome,background article | USER-NOTES: {"OZIEGBE"=>["NODEP/ANXI"]}	10.1152/ajpheart.00314.2018
543	rayyan-263464746	Speak up! Equipping women with polycystic ovary syndrome to have high quality encounters with their providers	2018	Fertility and Sterility	110	3	413-414	Greenwood, E.A. and Huddleston, H.G.	Export Date: 25 June 2025; Cited By: 0 | RAYYAN-: {"Hameed"=>"Excluded", "OZIEGBE"=>"Excluded"} | RAYYAN-EXCLUSION-REASONS: background article,wrong publication type | USER-NOTES: {"OZIEGBE"=>["REVIEW"]}	10.1016/j.fertnstert.2018.05.023
544	rayyan-263464747	Epigenetics in disease etiopathogenesis	2019	Genetika	51	3	975-994	Glavaški, M. and Stankov, K.	Export Date: 25 June 2025; Cited By: 2 | RAYYAN-: {"Hameed"=>"Excluded", "OZIEGBE"=>"Excluded"} | RAYYAN-EXCLUSION-REASONS: wrong outcome,background article | USER-NOTES: {"OZIEGBE"=>["REVIEW"]}	10.2298/GENSR1903975G
545	rayyan-263464748	Youth-Onset Type 2 Diabetes Manifestations in other Specialties: Its Many Disguises	2019	Annals of Nutrition and Metabolism	74	4	339-347	Weghuber, D. and Barrientos-Pérez, M. and Kovarenko, M.	Export Date: 25 June 2025; Cited By: 7 | RAYYAN-: {"Hameed"=>"Excluded", "OZIEGBE"=>"Excluded"} | RAYYAN-EXCLUSION-REASONS: wrong study design | USER-NOTES: {"OZIEGBE"=>["REV"]}	10.1159/000500234
546	rayyan-263464749	A case of repeated mixed mood episodes with psychotic symptoms associated with the premenstrual period in a patient with polycystic ovarian syndrome	2018	Gynecological Endocrinology	34	6	467-469	Jalnapurkar, I. and Findley, J.C.	Export Date: 25 June 2025; Cited By: 5 | RAYYAN-: {"Hameed"=>"Excluded", "OZIEGBE"=>"Excluded"} | RAYYAN-EXCLUSION-REASONS: background article,wrong study design,wrong publication type | USER-NOTES: {"OZIEGBE"=>["CASE REP"]}	10.1080/09513590.2017.1405930
547	rayyan-263464752	Large-scale genome-wide meta-analysis of polycystic ovary syndrome suggests shared genetic architecture for different diagnosis criteria	2018	PLoS Genetics	14	12		Day, F. and Karaderi, T. and Jones, M.R. and Meun, C. and He, C. and Drong, A. and Kraft, P. and Lin, N. and Huang, H. and Broer, L. and Magi, R. and Saxena, R. and Laisk, T. and Urbanek, M. and Hayes, M.G. and Thorleifsson, G. and Fernandez-Tajes, J. and Mahajan, A. and Mullin, B.H. and Stuckey, B.G.A. and Spector, T.D. and Wilson, S.G. and Goodarzi, M.O. and Davis, L. and Obermayer-Pietsch, B. …	Export Date: 25 June 2025; Cited By: 373 | RAYYAN-: {"Hameed"=>"Excluded", "OZIEGBE"=>"Excluded"} | RAYYAN-EXCLUSION-REASONS: background article,wrong study design,wrong publication type | USER-NOTES: {"OZIEGBE"=>["META"]}	10.1371/journal.pgen.1007813
548	rayyan-263464753	The latest research progress of metformin on the effect beyond hypoglycemic	2019	Clinical Medicine of China	35	6	572-576	Deng, L. and Zhao, X. and Chen, M.	Export Date: 25 June 2025; Cited By: 0 | RAYYAN-: {"Hameed"=>"Excluded", "OZIEGBE"=>"Excluded"} | RAYYAN-EXCLUSION-REASONS: background article,wrong publication type | USER-NOTES: {"OZIEGBE"=>["REVIEW"]}	10.3760/cma.j.issn.1008-6315.2019.06.021
549	rayyan-263464755	Improving care for women with polycystic ovary syndrome	2018	Fertility and Sterility	110	1	50-51	Dokras, A.	Export Date: 25 June 2025; Cited By: 2 | RAYYAN-: {"Hameed"=>"Excluded", "OZIEGBE"=>"Excluded"} | RAYYAN-EXCLUSION-REASONS: wrong outcome,background article | USER-NOTES: {"OZIEGBE"=>["REVIEW"]}	10.1016/j.fertnstert.2018.04.006
550	rayyan-263464756	Managing polycystic ovary syndrome in primary care	2018	Singapore Medical Journal	59	11	567-571	Lua, A.C.Y. and How, C.H. and King, T.F.J.	Export Date: 25 June 2025; Cited By: 17 | RAYYAN-: {"Hameed"=>"Excluded", "OZIEGBE"=>"Excluded"} | RAYYAN-EXCLUSION-REASONS: wrong outcome,background article | USER-NOTES: {"OZIEGBE"=>["REV"]}	10.11622/smedj.2018135
551	rayyan-263464757	Sleep disturbances in women with and without polycystic ovary syndrome in an Australian National Cohort	2019	Clinical Endocrinology	90	4	570-578	Mo, L. and Mansfield, D.R. and Joham, A. and Cain, S.W. and Bennett, C. and Blumfield, M. and Teede, H. and Moran, L.J.	Export Date: 25 June 2025; Cited By: 31 | RAYYAN-: {"Hameed"=>"Excluded", "OZIEGBE"=>"Excluded"} | RAYYAN-EXCLUSION-REASONS: wrong outcome,background article | USER-NOTES: {"OZIEGBE"=>["NOT RELATED"]}	10.1111/cen.13922
552	rayyan-263464758	Perinatal mental health in women with polycystic ovary syndrome: A cross-sectional analysis of an australian population-based cohort	2019	Journal of Clinical Medicine	8	12		Tay, C.T. and Teede, H.J. and Boyle, J.A. and Kulkarni, J. and Loxton, D. and Joham, A.E.	Export Date: 25 June 2025; Cited By: 18 | RAYYAN-: {"Hameed"=>"Excluded", "OZIEGBE"=>"Excluded"} | RAYYAN-EXCLUSION-REASONS: wrong outcome,wrong study design,wrong publication type	10.3390/jcm8122070
553	rayyan-263464760	Increased Risk of Polycystic Ovary Syndrome in Taiwanese Women with Chronic Periodontitis: A Nationwide Population-Based Retrospective Cohort Study	2019	Journal of Women's Health	28	10	1436-1441	Tong, C. and Wang, Y.-H. and Yu, H.-C. and Chang, Y.-C.	Export Date: 25 June 2025; Cited By: 14 | RAYYAN-: {"Hameed"=>"Excluded", "OZIEGBE"=>"Excluded"} | RAYYAN-EXCLUSION-REASONS: wrong outcome | USER-NOTES: {"OZIEGBE"=>["NIL DEP/ANXI"]}	10.1089/jwh.2018.7648
554	rayyan-263464761	Epidemiology, pathogenesis, genetics & management of polycystic ovary syndrome in India	2019	Indian Journal of Medical Research	150	4	333-344	Ganie, M. and Vasudevan, V. and Wani, I. and Baba, M. and Arif, T. and Rashid, A.	Export Date: 25 June 2025; Cited By: 129 | RAYYAN-: {"Hameed"=>"Excluded", "OZIEGBE"=>"Excluded"} | RAYYAN-EXCLUSION-REASONS: background article,wrong publication type | USER-NOTES: {"OZIEGBE"=>["REVIEW"]}	10.4103/ijmr.IJMR_1937_17
555	rayyan-263464763	Reproductive and behavior dysfunction induced by maternal androgen exposure and obesity is likely not gut microbiome-mediated	2018	Journal of the Endocrine Society	2	12	1363-1380	Lindheim, L. and Manti, M. and Fornes, R. and Bashir, M. and Czarnewski, P. and Diaz, O.E. and Seifert, M. and Engstrand, L. and Villablanca, E.J. and Obermayer-Pietsch, B. and Stener-Victorin, E.	Export Date: 25 June 2025; Cited By: 8 | RAYYAN-: {"Hameed"=>"Excluded", "OZIEGBE"=>"Excluded"} | RAYYAN-EXCLUSION-REASONS: wrong population | USER-NOTES: {"OZIEGBE"=>["ANIMAL"]}	10.1210/js.2018-00266
556	rayyan-263464766	Origins and Impact of Psychological Traits in Polycystic Ovary Syndrome	2019	Medical sciences (Basel, Switzerland)	7	8		Stener-Victorin, E. and Manti, M. and Fornes, R. and Risal, S. and Lu, H. and Benrick, A.	Export Date: 25 June 2025; Cited By: 20 | RAYYAN-: {"Hameed"=>"Excluded", "OZIEGBE"=>"Excluded"} | RAYYAN-EXCLUSION-REASONS: wrong population | USER-NOTES: {"OZIEGBE"=>["RODENT"]}	10.3390/medsci7080086
557	rayyan-263464767	Sexual function in fertile and infertile women with polycystic ovary syndrome	2019	International Journal of Pharmaceutical Research	11	3		Forouhari, S. and Doryanizadeh, L. and Nourimand, F.	Export Date: 25 June 2025; Cited By: 1 | RAYYAN-: {"Hameed"=>"Excluded", "OZIEGBE"=>"Excluded"} | RAYYAN-EXCLUSION-REASONS: wrong outcome,background article | USER-NOTES: {"OZIEGBE"=>["UNRELATED...SEXUAL DYSFUNCTION"]}	10.31838/ijpr/2019.11.03.002
558	rayyan-263464768	Psychiatric disorders in women with polycystic ovary syndrome	2019	Psychiatria Polska	53	4	955-966	Rodriguez-Paris, D. and Remlinger-Molenda, A. and Kurzawa, R. and Glowinska, A. and Spaczynski, R. and Rybakowski, F. and Pawelczyk, L. and Banaszewska, B.	Export Date: 25 June 2025; Cited By: 51 | RAYYAN-: {"Hameed"=>"Excluded", "OZIEGBE"=>"Excluded"} | RAYYAN-EXCLUSION-REASONS: wrong publication type | USER-NOTES: {"OZIEGBE"=>["REV"]}	10.12740/PP/OnlineFirst/93105
559	rayyan-263464769	Exploration on Polycystic Ovarian Syndrome and Data Mining Techniques	2018	Proceedings of the 3rd International Conference on Communication and Electronics Systems, ICCES 2018			816-820	Soni, P. and Vashisht, S.	Export Date: 25 June 2025; Cited By: 29 | RAYYAN-: {"Hameed"=>"Excluded", "OZIEGBE"=>"Excluded"} | RAYYAN-EXCLUSION-REASONS: wrong outcome,background article,wrong study design | USER-NOTES: {"OZIEGBE"=>["CONF"]}	10.1109/CESYS.2018.8724087
560	rayyan-263464770	Menopausal acne – challenges and solutions	2019	International Journal of Women's Health	11		555-567	Khunger, N. and Mehrotra, K.	Export Date: 25 June 2025; Cited By: 26 | RAYYAN-: {"Hameed"=>"Excluded", "OZIEGBE"=>"Excluded"} | RAYYAN-EXCLUSION-REASONS: background article,wrong publication type | USER-NOTES: {"OZIEGBE"=>["S R"]}	10.2147/IJWH.S174292
561	rayyan-263464771	Barriers and facilitators to weight management in overweight and obese women living in Australia with PCOS: A qualitative study	2019	BMC Endocrine Disorders	19	1		Lim, S. and Smith, C.A. and Costello, M.F. and MacMillan, F. and Moran, L. and Ee, C.	Export Date: 25 June 2025; Cited By: 65 | RAYYAN-: {"Hameed"=>"Excluded", "OZIEGBE"=>"Excluded"} | RAYYAN-EXCLUSION-REASONS: background article,wrong study design | USER-NOTES: {"OZIEGBE"=>["SMALL SAMPLE SIZE"]}	10.1186/s12902-019-0434-8
562	rayyan-263464772	Prevalence and characteristics of polycystic ovary syndrome in Brazilian women: Protocol for a nation-wide case-control study	2019	BMJ Open	9	10		Spritzer, P.M. and Marchesan, L.B. and Santos, B.R. and Cureau, F.V. and Oppermann, K. and Reis, R.M.D. and Ferriani, R.A. and Weiss, R. and Meirelles, R. and Candido, A.L. and Reis, F.M.	Export Date: 25 June 2025; Cited By: 12 | RAYYAN-: {"Hameed"=>"Excluded", "OZIEGBE"=>"Excluded"} | RAYYAN-EXCLUSION-REASONS: background article,wrong study design,wrong publication type | USER-NOTES: {"OZIEGBE"=>["PROTOCOL"]}	10.1136/bmjopen-2019-029191
563	rayyan-263464774	Polycystic ovary syndrome and autism: A test of the prenatal sex steroid theory	2018	Translational Psychiatry	8	1		Cherskov, A. and Pohl, A. and Allison, C. and Zhang, H. and Payne, R.A. and Baron-Cohen, S.	Export Date: 25 June 2025; Cited By: 76 | RAYYAN-: {"Hameed"=>"Excluded", "OZIEGBE"=>"Excluded"} | RAYYAN-EXCLUSION-REASONS: wrong outcome,background article | USER-NOTES: {"OZIEGBE"=>["UNRELATED"]}	10.1038/s41398-018-0186-7
564	rayyan-263464775	The current description and future need for multidisciplinary PCOS clinics	2018	Journal of Clinical Medicine	7	11		Wolf, W.M. and Wattick, R.A. and Kinkade, O.N. and Olfert, M.D.	Export Date: 25 June 2025; Cited By: 32 | RAYYAN-: {"Hameed"=>"Excluded", "OZIEGBE"=>"Excluded"} | RAYYAN-EXCLUSION-REASONS: wrong study design,wrong publication type | USER-NOTES: {"OZIEGBE"=>["REV"]}	10.3390/jcm7110395
565	rayyan-263464778	Beyond fertility: polycystic ovary syndrome and long-term health	2018	Fertility and Sterility	110	5	794-809	Cooney, L.G. and Dokras, A.	Export Date: 25 June 2025; Cited By: 175 | RAYYAN-: {"Hameed"=>"Excluded", "OZIEGBE"=>"Excluded"} | RAYYAN-EXCLUSION-REASONS: background article,wrong publication type | USER-NOTES: {"OZIEGBE"=>["ARTICLE REVIEW"]}	10.1016/j.fertnstert.2018.08.021
566	rayyan-263464779	The difficulties of pseudo-Cushing's syndrome (or “non-neoplastic hypercortisolism”)	2018	Annales d'Endocrinologie	79	3	138-145	Chabre, O.	Export Date: 25 June 2025; Cited By: 23 | RAYYAN-: {"Hameed"=>"Excluded", "OZIEGBE"=>"Excluded"} | RAYYAN-EXCLUSION-REASONS: wrong outcome,background article | USER-NOTES: {"OZIEGBE"=>["UNRELATED ARTICLE"]}	10.1016/j.ando.2018.04.017
567	rayyan-263464780	Comorbidities and complications of polycystic ovary syndrome: An overview of systematic reviews	2018	Clinical Endocrinology	89	6	683-699	Gilbert, E.W. and Tay, C.T. and Hiam, D.S. and Teede, H.J. and Moran, L.J.	Export Date: 25 June 2025; Cited By: 116 | RAYYAN-: {"Hameed"=>"Excluded", "OZIEGBE"=>"Excluded"} | RAYYAN-EXCLUSION-REASONS: background article,wrong study design,wrong publication type | USER-NOTES: {"OZIEGBE"=>["review"]}	10.1111/cen.13828
568	rayyan-263464781	The State of the Evidence for Whole-System, Multi-Modality Naturopathic Medicine: A Systematic Scoping Review	2019	Journal of Alternative and Complementary Medicine	25	2	141-168	Myers, S.P. and Vigar, V.	Export Date: 25 June 2025; Cited By: 28 | RAYYAN-: {"Hameed"=>"Excluded", "OZIEGBE"=>"Excluded"} | RAYYAN-EXCLUSION-REASONS: wrong publication type | USER-NOTES: {"OZIEGBE"=>["REV"]}	10.1089/acm.2018.0340
569	rayyan-263464783	Body image, personality profiles and alexithymia in patients with polycystic ovary syndrome (PCOS)	2019	Journal of Psychosomatic Obstetrics and Gynecology	40	4	294-303	Scaruffi, E. and Franzoi, I.G. and Civilotti, C. and Guglielmucci, F. and La Marca, L. and Tomelini, M. and Veglia, F. and Granieri, A.	Export Date: 25 June 2025; Cited By: 33 | RAYYAN-: {"Hameed"=>"Excluded", "OZIEGBE"=>"Excluded"} | RAYYAN-EXCLUSION-REASONS: wrong outcome | USER-NOTES: {"OZIEGBE"=>["NIL DEP"]}	10.1080/0167482X.2018.1530210
570	rayyan-263464784	Hidradenitis suppurativa, a review of pathogenesis, associations and management. Part 2	2018	Australasian Journal of Dermatology	59	4	261-266	Vekic, D.A. and Cains, G.D.	Export Date: 25 June 2025; Cited By: 21 | RAYYAN-: {"Hameed"=>"Excluded", "OZIEGBE"=>"Excluded"} | RAYYAN-EXCLUSION-REASONS: background article,wrong study design,wrong publication type | USER-NOTES: {"OZIEGBE"=>["REV"]}	10.1111/ajd.12766
571	rayyan-263464785	Protein–protein interaction network analysis reveals several diseases highly associated with polycystic ovarian syndrome	2019	International Journal of Molecular Sciences	20	12		Ramly, B. and Afiqah-Aleng, N. and Mohamed-Hussein, Z.-A.	Export Date: 25 June 2025; Cited By: 38 | RAYYAN-: {"Hameed"=>"Excluded", "OZIEGBE"=>"Excluded"} | RAYYAN-EXCLUSION-REASONS: wrong outcome | USER-NOTES: {"OZIEGBE"=>["UNREL"]}	10.3390/ijms20122959
572	rayyan-263464786	Ten Challenges in Contraception	2017	Journal of Women's Health	26	1	44-49	Binette, A. and Howatt, K. and Waddington, A. and Reid, R.L.	Export Date: 25 June 2025; Cited By: 4 | RAYYAN-: {"Hameed"=>"Excluded", "OZIEGBE"=>"Excluded"} | RAYYAN-EXCLUSION-REASONS: wrong publication type | USER-NOTES: {"OZIEGBE"=>["unrelated article"]}	10.1089/jwh.2016.5854
573	rayyan-263464787	Hirsutismus	2017	Ceska Gynekologie	82	3	237-242	Fanta, M.	Export Date: 25 June 2025; Cited By: 1 | RAYYAN-: {"Hameed"=>"Excluded", "OZIEGBE"=>"Excluded"} | RAYYAN-EXCLUSION-REASONS: wrong outcome,wrong population,background article | USER-NOTES: {"OZIEGBE"=>["no anxi/dep"]}
574	rayyan-263464788	Sleep disturbances in women with polycystic ovary syndrome: prevalence, pathophysiology, impact and management strategies	2018	Nature and Science of Sleep	10		45-64	Fernandez, R.C. and Moore, V.M. and van Ryswyk, E.M. and Varcoe, T.J. and Rodgers, R.J. and March, W.A. and Moran, L.J. and Avery, J.C. and Doug Mcevoy, R. and Davies, M.J.	Export Date: 25 June 2025; Cited By: 83 | RAYYAN-: {"Hameed"=>"Excluded", "OZIEGBE"=>"Excluded"} | RAYYAN-EXCLUSION-REASONS: background article,wrong publication type | USER-NOTES: {"OZIEGBE"=>["no mention of anxi/dep"]}	10.2147/NSS.S127475
575	rayyan-263464789	Coping in Women With Polycystic Ovary Syndrome: Implications for Practitioners	2017	Journal for Nurse Practitioners	13	10	700-707	Carron, R. and Kooienga, S. and Boyle, D.K. and Alvero, R.	Export Date: 25 June 2025; Cited By: 8 | RAYYAN-: {"Hameed"=>"Excluded", "OZIEGBE"=>"Excluded"} | RAYYAN-EXCLUSION-REASONS: wrong outcome | USER-NOTES: {"OZIEGBE"=>["NO ANXI/DEP"]}	10.1016/j.nurpra.2017.08.004
576	rayyan-263464790	Polycystic ovary syndrome: Definition, aetiology, diagnosis and treatment	2018	Nature Reviews Endocrinology	14	5	270-284	Escobar-Morreale, H.F.	Export Date: 25 June 2025; Cited By: 1343 | RAYYAN-: {"Hameed"=>"Excluded", "OZIEGBE"=>"Excluded"} | RAYYAN-EXCLUSION-REASONS: background article,wrong publication type | USER-NOTES: {"OZIEGBE"=>["unrelated..no anxi"]}	10.1038/nrendo.2018.24
577	rayyan-263464791	Structured education programme for women with polycystic ovary syndrome: A randomised controlled trial	2018	Endocrine Connections	7	1	26-35	Mani, H. and Chudasama, Y. and Hadjiconstantinou, M. and Bodicoat, D.H. and Edwardson, C. and Levy, M.J. and Gray, L.J. and Barnett, J. and Daly, H. and Howlett, T.A. and Khunti, K. and Davies, M.J.	Export Date: 25 June 2025; Cited By: 18 | RAYYAN-: {"Hameed"=>"Excluded", "OZIEGBE"=>"Excluded"} | RAYYAN-EXCLUSION-REASONS: wrong outcome,background article | USER-NOTES: {"OZIEGBE"=>["NO ANXI/DEP"]}	10.1530/EC-17-0274
578	rayyan-263464792	Major depression, antidepressant use, and male and female fertility	2018	Fertility and Sterility	109	5	879-887	Evans-Hoeker, E.A. and Eisenberg, E. and Diamond, M.P. and Legro, R.S. and Alvero, R. and Coutifaris, C. and Casson, P.R. and Christman, G.M. and Hansen, K.R. and Zhang, H. and Santoro, N. and Steiner, A.Z. and Bartlebaugh, C. and Dodson, W. and Estes, S. and Gnatuk, C. and Ladda, R. and Ober, J. and Brzyski, R. and Easton, C. and Hernandez, A. and Leija, M. and Pierce, D. and Robinson, R. and Ag…	Export Date: 25 June 2025; Cited By: 65 | RAYYAN-: {"Hameed"=>"Excluded", "OZIEGBE"=>"Excluded"} | RAYYAN-EXCLUSION-REASONS: wrong population,background article | USER-NOTES: {"OZIEGBE"=>["unrelated"]}	10.1016/j.fertnstert.2018.01.029
579	rayyan-263464794	Gynecologic and Obstetric Consequences of Obesity in Adolescent Girls	2017	Journal of Pediatric and Adolescent Gynecology	30	2	156-168	Elizondo-Montemayor, L. and Hernández-Escobar, C. and Lara-Torre, E. and Nieblas, B. and Gómez-Carmona, M.	Export Date: 25 June 2025; Cited By: 48 | RAYYAN-: {"Hameed"=>"Excluded", "OZIEGBE"=>"Excluded"} | RAYYAN-EXCLUSION-REASONS: wrong outcome,wrong population,background article | USER-NOTES: {"OZIEGBE"=>["REVIEW"]}	10.1016/j.jpag.2016.02.007
580	rayyan-263464795	Suitability of the National Health Care Surveys to Examine Behavioral Health Services Associated with Polycystic Ovary Syndrome	2018	Journal of Behavioral Health Services and Research	45	2	252-268	Sanchez, N.	Export Date: 25 June 2025; Cited By: 3 | RAYYAN-: {"Hameed"=>"Excluded", "OZIEGBE"=>"Excluded"} | RAYYAN-EXCLUSION-REASONS: wrong outcome,background article | USER-NOTES: {"OZIEGBE"=>["UNREL"]}	10.1007/s11414-016-9543-6
581	rayyan-263464796	Polycystic ovarian syndrome: Prevalence and impact on the wellbeing of Australian women aged 16–29 years	2018	Australian and New Zealand Journal of Obstetrics and Gynaecology	58	2	222-233	Varanasi, L.C. and Subasinghe, A. and Jayasinghe, Y.L. and Callegari, E.T. and Garland, S.M. and Gorelik, A. and Wark, J.D.	Export Date: 25 June 2025; Cited By: 33 | RAYYAN-: {"Hameed"=>"Excluded", "OZIEGBE"=>"Excluded"} | RAYYAN-EXCLUSION-REASONS: wrong outcome | USER-NOTES: {"OZIEGBE"=>["NO DEP/ANX"]}	10.1111/ajo.12730
582	rayyan-263464797	Words do matter: A systematic review on how different terminology for the same condition influences management preferences	2017	BMJ Open	7	7		Nickel, B. and Barratt, A. and Copp, T. and Moynihan, R. and McCaffery, K.	Export Date: 25 June 2025; Cited By: 112 | RAYYAN-: {"Hameed"=>"Excluded", "OZIEGBE"=>"Excluded"} | RAYYAN-EXCLUSION-REASONS: background article,wrong publication type | USER-NOTES: {"OZIEGBE"=>["S R"]}	10.1136/bmjopen-2016-014129
583	rayyan-263464799	Associations between childhood body size and seventeen adverse outcomes: Analysis of 65,057 European women	2017	Scientific Reports	7	1		Li, J. and Eriksson, M. and He, W. and Hall, P. and Czene, K.	Export Date: 25 June 2025; Cited By: 10 | RAYYAN-: {"Hameed"=>"Excluded", "OZIEGBE"=>"Excluded"} | RAYYAN-EXCLUSION-REASONS: wrong population | USER-NOTES: {"OZIEGBE"=>["REV"]}	10.1038/s41598-017-17258-5
584	rayyan-263464801	Polycystic Ovarian Syndrome: Long-Term Health Consequences	2017	Seminars in Reproductive Medicine	35	3	271-281	Zore, T. and Joshi, N.V. and Lizneva, D. and Azziz, R.	Export Date: 25 June 2025; Cited By: 45 | RAYYAN-: {"Hameed"=>"Excluded", "OZIEGBE"=>"Excluded"} | RAYYAN-EXCLUSION-REASONS: wrong study design,wrong publication type | USER-NOTES: {"OZIEGBE"=>["REV"]}	10.1055/s-0037-1603096
585	rayyan-263464802	Hormonal regulation of menstrual function in patients of reproductive age with acromegaly	2018	Obesity and Metabolism	15	4	59-64	Vorotnikova, S.Y. and Dzeranova, L.K. and Stanoevich, I.V. and Pigarova, E.A. and Andreeva, E.N. and Nikankina, L.V. and Masenko, V.P.	Export Date: 25 June 2025; Cited By: 1 | RAYYAN-: {"Hameed"=>"Excluded", "OZIEGBE"=>"Excluded"} | RAYYAN-EXCLUSION-REASONS: wrong outcome | USER-NOTES: {"OZIEGBE"=>["UNRELATED"]}	10.14341/OMET10049
586	rayyan-263464804	Psychosomatic aspects of polycystic ovarian syndrome: A review	2017	Iranian Journal of Psychiatry and Behavioral Sciences	11	2		Azizi, M. and Elyasi, F.	Export Date: 25 June 2025; Cited By: 15 | RAYYAN-: {"Hameed"=>"Excluded", "OZIEGBE"=>"Excluded"} | RAYYAN-EXCLUSION-REASONS: wrong study design	10.5812/ijpbs.6595
587	rayyan-263464809	Adjuvant psychological therapy in long-term endocrine conditions	2017	Clinical Endocrinology	86	6	772-777	Daniels, J. and Turner-Cobb, J.M.	Export Date: 25 June 2025; Cited By: 6 | RAYYAN-: {"Hameed"=>"Excluded", "OZIEGBE"=>"Excluded"} | RAYYAN-EXCLUSION-REASONS: background article,wrong study design,wrong publication type | USER-NOTES: {"OZIEGBE"=>["REVIEW"]}	10.1111/cen.13341
588	rayyan-263464812	Infertility: A primer for primary care providers	2017	Journal of the American Academy of Physician Assistants	30	9	19-25	Cunningham, J.	Export Date: 25 June 2025; Cited By: 26 | RAYYAN-: {"Hameed"=>"Excluded", "OZIEGBE"=>"Excluded"} | RAYYAN-EXCLUSION-REASONS: background article,wrong study design,wrong publication type | USER-NOTES: {"OZIEGBE"=>["no mention of PCOS"]}	10.1097/01.JAA.0000522130.01619.b7
589	rayyan-263464814	Prevalence of comorbid conditions pre-existing and diagnosed at a tertiary care pediatric weight management clinic	2018	Journal of Pediatric Endocrinology and Metabolism	31	4	385-390	Leon, G. and De Klerk, E. and Ho, J. and Jackman, M. and Reimer, R.A. and Connors, K.E. and Luca, P.	Export Date: 25 June 2025; Cited By: 11 | RAYYAN-: {"Hameed"=>"Excluded", "OZIEGBE"=>"Excluded"} | RAYYAN-EXCLUSION-REASONS: wrong population,background article | USER-NOTES: {"OZIEGBE"=>["REVIEW"]}	10.1515/jpem-2016-0245
590	rayyan-263464815	Insulin resistance in therapeutic clinic	2017	Obesity and Metabolism	14	2	2025-09-17	Pashentseva, A.V. and Verbovoy, A.F. and Sharonova, L.A.	Export Date: 25 June 2025; Cited By: 10 | RAYYAN-: {"Hameed"=>"Excluded", "OZIEGBE"=>"Excluded"} | RAYYAN-EXCLUSION-REASONS: wrong outcome,background article | USER-NOTES: {"OZIEGBE"=>["UNRELATED"]}	10.14341/OMET201729-17
591	rayyan-263464816	Reproductive endocrinology and infertility: Clinical expert series polycystic ovary syndrome	2018	Obstetrics and Gynecology	132	2	321-336	Azziz, R.	Export Date: 25 June 2025; Cited By: 421 | RAYYAN-: {"Hameed"=>"Excluded", "OZIEGBE"=>"Excluded"} | RAYYAN-EXCLUSION-REASONS: wrong outcome | USER-NOTES: {"OZIEGBE"=>["no depression"]}	10.1097/AOG.0000000000002698
592	rayyan-263464817	GnRH dysregulation in polycystic ovarian syndrome (PCOS) is a manifestation of an altered neurotransmitter profile	2018	Reproductive Biology and Endocrinology	16	1		Chaudhari, N. and Dawalbhakta, M. and Nampoothiri, L.	Export Date: 25 June 2025; Cited By: 101 | RAYYAN-: {"Hameed"=>"Excluded", "OZIEGBE"=>"Excluded"} | RAYYAN-EXCLUSION-REASONS: wrong population | USER-NOTES: {"OZIEGBE"=>["ANIMAL"]}	10.1186/s12958-018-0354-x
593	rayyan-263464818	Cardiometabolic Risks in Polycystic Ovary Syndrome: Non-Traditional Risk Factors and the Impact of Obesity	2017	Neuroendocrinology	104	4	412-424	Chiu, W.-L. and Boyle, J. and Vincent, A. and Teede, H. and Moran, L.J.	Export Date: 25 June 2025; Cited By: 27 | RAYYAN-: {"Hameed"=>"Excluded", "OZIEGBE"=>"Excluded"} | RAYYAN-EXCLUSION-REASONS: wrong outcome,background article | USER-NOTES: {"OZIEGBE"=>["no anxi/dep"]}	10.1159/000455233
594	rayyan-263464819	Chronic stress and body composition disorders: implications for health and disease	2018	Hormones	17	1	33-43	Stefanaki, C. and Pervanidou, P. and Boschiero, D. and Chrousos, G.P.	Export Date: 25 June 2025; Cited By: 93 | RAYYAN-: {"Hameed"=>"Excluded", "OZIEGBE"=>"Excluded"} | RAYYAN-EXCLUSION-REASONS: wrong outcome,wrong population,background article | USER-NOTES: {"OZIEGBE"=>["REV"]}	10.1007/s42000-018-0023-7
595	rayyan-263464822	Brain Diffusion Changes in Polycystic Ovary Syndrome	2017	Canadian Association of Radiologists Journal	68	4	414-418	Unlu, E. and Duran, A.H. and Balcik, C. and Beker-Acay, M. and Yildiz, Y. and Tulmac, O.B. and Unlu, B.S. and Yucel, A.	Export Date: 25 June 2025; Cited By: 4 | RAYYAN-: {"Hameed"=>"Excluded", "OZIEGBE"=>"Excluded"} | RAYYAN-EXCLUSION-REASONS: wrong publication type | USER-NOTES: {"OZIEGBE"=>["UNRELA"]}	10.1016/j.carj.2017.04.004
596	rayyan-263464823	Understanding and supporting women with polycystic ovary syndrome: A qualitative study in an ethnically diverse UK sample	2017	Endocrine Connections	6	5	323-330	Hadjiconstantinou, M. and Mani, H. and Patel, N. and Levy, M. and Davies, M. and Khunti, K. and Stone, M.	Export Date: 25 June 2025; Cited By: 40 | RAYYAN-: {"Hameed"=>"Excluded", "OZIEGBE"=>"Excluded"} | RAYYAN-EXCLUSION-REASONS: background article,wrong study design,wrong publication type | USER-NOTES: {"OZIEGBE"=>["UNRELATED"]}	10.1530/EC-17-0053
597	rayyan-263464825	Morbidity in polycystic ovary syndrome	2017	European Journal of Endocrinology	176	2	R53-R65	Glintborg, D. and Andersen, M.	Export Date: 25 June 2025; Cited By: 44 | RAYYAN-: {"Hameed"=>"Excluded", "OZIEGBE"=>"Excluded"} | RAYYAN-EXCLUSION-REASONS: background article,wrong publication type | USER-NOTES: {"OZIEGBE"=>["REVIEW/NO ANX"]}	10.1530/EJE-16-0373
598	rayyan-263464828	Treatment of polycystic ovarian syndrome using electroacupuncture: A case report	2017	International Journal of Women's Health and Reproduction Sciences	5	1	76-79	Farajzadeh, F. and Ghaderi, F. and Bastani, P.	Export Date: 25 June 2025; Cited By: 1 | RAYYAN-: {"Hameed"=>"Excluded", "OZIEGBE"=>"Excluded"} | RAYYAN-EXCLUSION-REASONS: background article,wrong publication type | USER-NOTES: {"OZIEGBE"=>["nil dep/anxi"]}	10.15296/ijwhr.2017.14
599	rayyan-263464829	Weight Loss and Improvement in Comorbidity: Differences at 5%, 10%, 15%, and Over	2017	Current obesity reports	6	2	187-194	Ryan, D.H. and Yockey, S.R.	Export Date: 25 June 2025; Cited By: 530 | RAYYAN-: {"Hameed"=>"Excluded", "OZIEGBE"=>"Excluded"} | RAYYAN-EXCLUSION-REASONS: wrong publication type | USER-NOTES: {"OZIEGBE"=>["REV"]}	10.1007/s13679-017-0262-y
600	rayyan-263464830	Impact of cyberchondriasis on polycystic ovarian syndrome patients searching health information online	2018	ACM International Conference Proceeding Series	2018		60-64	Soomro, M. and Akhlaq, A.	Export Date: 25 June 2025; Cited By: 2 | RAYYAN-: {"Hameed"=>"Excluded", "OZIEGBE"=>"Excluded"} | RAYYAN-EXCLUSION-REASONS: wrong outcome,background article | USER-NOTES: {"OZIEGBE"=>["REV"]}	10.1145/3194658.3194685
601	rayyan-263464831	Ovulation induction by metformin among obese versus non-obese women with polycystic ovary syndrome	2017	Saudi Pharmaceutical Journal	25	5	795-800	Al-Ruthia, Y.S. and Al-Mandeel, H. and AlSanawi, H. and Mansy, W. and AlGasem, R. and AlMutairi, L.	Export Date: 25 June 2025; Cited By: 8 | RAYYAN-: {"Hameed"=>"Excluded", "OZIEGBE"=>"Excluded"} | RAYYAN-EXCLUSION-REASONS: wrong outcome,wrong study design | USER-NOTES: {"OZIEGBE"=>["DIDNT MENTION ANXIETY AND DEPRESSION"]}	10.1016/j.jsps.2016.12.001
602	rayyan-263464834	Obstructive sleep apnoea and polycystic ovary syndrome: A comprehensive review of clinical interactions and underlying pathophysiology	2017	Clinical Endocrinology	87	4	313-319	Kahal, H. and Kyrou, I. and Tahrani, A.A. and Randeva, H.S.	Export Date: 25 June 2025; Cited By: 55 | RAYYAN-: {"Hameed"=>"Excluded", "OZIEGBE"=>"Excluded"} | RAYYAN-EXCLUSION-REASONS: background article,wrong publication type | USER-NOTES: {"OZIEGBE"=>["REVIEW"]}	10.1111/cen.13392
603	rayyan-263464837	Methods to identify and prioritize patientcentered outcomes for use in comparative effectiveness research	2018	Pilot and Feasibility Studies	4	1		Mayo-Wilson, E. and Golozar, A. and Cowley, T. and Fusco, N. and Gresham, G. and Haythornthwaite, J. and Tolbert, E. and Payne, J.L. and Rosman, L. and Hutfless, S. and Canner, J.K. and Dickersin, K.	Export Date: 25 June 2025; Cited By: 12 | RAYYAN-: {"Hameed"=>"Excluded", "OZIEGBE"=>"Excluded"} | RAYYAN-EXCLUSION-REASONS: wrong outcome,wrong population,background article | USER-NOTES: {"OZIEGBE"=>["S R"]}	10.1186/s40814-018-0284-6
604	rayyan-263464838	New Biomarkers to Evaluate Hyperandrogenemic Women and Hypogonadal Men	2018	Advances in Clinical Chemistry	86		71-125	Karakas, S.E. and Surampudi, P.	Export Date: 25 June 2025; Cited By: 19 | RAYYAN-: {"Hameed"=>"Excluded", "OZIEGBE"=>"Excluded"} | RAYYAN-EXCLUSION-REASONS: wrong outcome,wrong population | USER-NOTES: {"OZIEGBE"=>["WRONG POP"]}	10.1016/bs.acc.2018.06.001
605	rayyan-263464839	A prospective study on due of hormonal supplements using in gynecology department	2018	Research Journal of Pharmacy and Technology	11	2	690-694	Poojitha, G. and Jayakumari, S.	Export Date: 25 June 2025; Cited By: 1 | RAYYAN-: {"Hameed"=>"Excluded", "OZIEGBE"=>"Excluded"} | RAYYAN-EXCLUSION-REASONS: wrong outcome,wrong population,background article | USER-NOTES: {"OZIEGBE"=>["UNREL"]}	10.5958/0974-360X.2018.00130.0
606	rayyan-263464840	Subclinical hypothyroidism - Whether and when to start treatment?	2017	Open Access Macedonian Journal of Medical Sciences	5	7	1042-1046	Cojic, M. and Cvejanov-Kezunovic, L.	Export Date: 25 June 2025; Cited By: 15 | RAYYAN-: {"Hameed"=>"Excluded", "OZIEGBE"=>"Excluded"} | RAYYAN-EXCLUSION-REASONS: wrong outcome,background article | USER-NOTES: {"OZIEGBE"=>["unrelated"]}	10.3889/oamjms.2017.195
607	rayyan-263464841	Endocrine evaluation of hirsutism	2017	International Journal of Women's Dermatology	3	1	S6-S10	Mihailidis, J. and Dermesropian, R. and Taxel, P. and Luthra, P. and Grant-Kels, J.M.	Export Date: 25 June 2025; Cited By: 38 | RAYYAN-: {"Hameed"=>"Excluded", "OZIEGBE"=>"Excluded"} | RAYYAN-EXCLUSION-REASONS: background article,wrong publication type | USER-NOTES: {"OZIEGBE"=>["REV"]}	10.1016/j.ijwd.2017.02.007
608	rayyan-263464842	Polycystic ovary syndrome and mental health: a call to action	2018	Fertility and Sterility	109	5	799	Santoro, N.	Export Date: 25 June 2025; Cited By: 5 | RAYYAN-: {"Hameed"=>"Excluded", "OZIEGBE"=>"Excluded"} | RAYYAN-EXCLUSION-REASONS: background article,wrong publication type | USER-NOTES: {"OZIEGBE"=>["REV PAPER"]}	10.1016/j.fertnstert.2018.02.121
609	rayyan-263464843	The role of stress in PCOS	2017	Expert Review of Endocrinology and Metabolism	12	1	87-95	Papalou, O. and Diamanti-Kandarakis, E.	Export Date: 25 June 2025; Cited By: 28 | RAYYAN-: {"Hameed"=>"Excluded", "OZIEGBE"=>"Excluded"} | RAYYAN-EXCLUSION-REASONS: background article,wrong publication type | USER-NOTES: {"OZIEGBE"=>["REV"]}	10.1080/17446651.2017.1266250
610	rayyan-263464844	Understanding polycystic ovary syndrome from the patient perspective: A concept elicitation patient interview study	2017	Health and Quality of Life Outcomes	15	1		Martin, M.L. and Halling, K. and Eek, D. and Krohe, M. and Paty, J.	Export Date: 25 June 2025; Cited By: 26 | RAYYAN-: {"Hameed"=>"Excluded", "OZIEGBE"=>"Excluded"} | RAYYAN-EXCLUSION-REASONS: wrong outcome | USER-NOTES: {"OZIEGBE"=>["UNREL"]}	10.1186/s12955-017-0736-3
611	rayyan-263464845	Remission of Bulimia Nervosa Observed During Administration of Liraglutide and Metformin: A Case Report	2018	AACE Clinical Case Reports	4	3	199-202	Perez-Cheron, M.	Export Date: 25 June 2025; Cited By: 1 | RAYYAN-: {"Hameed"=>"Excluded", "OZIEGBE"=>"Excluded"} | RAYYAN-EXCLUSION-REASONS: background article,wrong study design,wrong publication type | USER-NOTES: {"OZIEGBE"=>["C R"]}	10.4158/EP161667.CR
612	rayyan-263464846	Gaps in knowledge among physicians regarding diagnostic criteria and management of polycystic ovary syndrome	2017	Fertility and Sterility	107	6	1380-1386.e1	Dokras, A. and Saini, S. and Gibson-Helm, M. and Schulkin, J. and Cooney, L. and Teede, H.	Export Date: 25 June 2025; Cited By: 151 | RAYYAN-: {"Hameed"=>"Excluded", "OZIEGBE"=>"Excluded"} | RAYYAN-EXCLUSION-REASONS: wrong outcome,background article | USER-NOTES: {"OZIEGBE"=>["SURVEY"]}	10.1016/j.fertnstert.2017.04.011
613	rayyan-263464848	High prevalence of moderate and severe depressive and anxiety symptoms in polycystic ovary syndrome: A systematic review and meta-analysis	2017	Human Reproduction	32	5	1075-1091	Cooney, L.G. and Lee, I. and Sammel, M.D. and Dokras, A.	Export Date: 25 June 2025; Cited By: 394 | RAYYAN-: {"Hameed"=>"Excluded", "OZIEGBE"=>"Excluded"} | RAYYAN-EXCLUSION-REASONS: background article,wrong study design,wrong publication type | USER-NOTES: {"OZIEGBE"=>["META"]}	10.1093/humrep/dex044
614	rayyan-263464849	Long-term effects of polycystic ovary syndrome on the offspring	2017	Zhejiang da xue xue bao. Yi xue ban = Journal of Zhejiang University. Medical sciences	46	3	300-304	Shen, D. and Wang, F. and Jiang, Z. and Qu, F.	Export Date: 25 June 2025; Cited By: 3 | RAYYAN-: {"Hameed"=>"Excluded", "OZIEGBE"=>"Excluded"} | RAYYAN-EXCLUSION-REASONS: wrong outcome,wrong population | USER-NOTES: {"OZIEGBE"=>["WRONG POP"]}
615	rayyan-263464851	Preconception gynecological risk factors of postpartum depression among Japanese women: The Japan Environment and Children's Study (JECS)	2017	Journal of Affective Disorders	217		34-41	Muchanga, S.M.J. and Yasumitsu-Lovell, K. and Eitoku, M. and Mbelambela, E.P. and Ninomiya, H. and Komori, K. and Tozin, R. and Maeda, N. and Fujieda, M. and Suganuma, N.	Export Date: 25 June 2025; Cited By: 29 | RAYYAN-: {"Hameed"=>"Excluded", "OZIEGBE"=>"Excluded"} | RAYYAN-EXCLUSION-REASONS: wrong population | USER-NOTES: {"OZIEGBE"=>["NO PCOS"]}	10.1016/j.jad.2017.03.049
616	rayyan-263464853	Antenatal factors that may contribute toward the development of polycystic ovary syndrome	2018	How to Improve Preconception Health to Maximize IVF Success			143-150	Homburg, R. and Filippou, P.	Export Date: 25 June 2025; Cited By: 0 | RAYYAN-: {"Hameed"=>"Excluded", "OZIEGBE"=>"Excluded"} | RAYYAN-EXCLUSION-REASONS: wrong outcome,wrong population,background article | USER-NOTES: {"OZIEGBE"=>["REVIEW"]}	10.1017/9781316727119.015
617	rayyan-263464854	Polycystic Ovary Syndrome Across the Life Span of Women: A Wellness-Based Integrative Intervention	2018	Adultspan Journal	17	1	41-52	Callender, K.A.	Export Date: 25 June 2025; Cited By: 2 | RAYYAN-: {"Hameed"=>"Excluded", "OZIEGBE"=>"Excluded"} | RAYYAN-EXCLUSION-REASONS: wrong outcome,background article,wrong publication type | USER-NOTES: {"OZIEGBE"=>["ANXI/DEPRESSION NOT MENTIONED"]}	10.1002/adsp.12052
618	rayyan-263464855	Polycystic ovary syndrome and sympathoexcitation: Management of stress and lifestyle	2017	Journal of Biology and Today's World	6	8	146-154	Zangeneh, F.Z.	Export Date: 25 June 2025; Cited By: 6 | RAYYAN-: {"Hameed"=>"Excluded", "OZIEGBE"=>"Excluded"} | RAYYAN-EXCLUSION-REASONS: wrong study design,wrong publication type | USER-NOTES: {"OZIEGBE"=>["REV"]}	10.15412/J.JBTW.01060802
619	rayyan-263464856	Androgen Excess- Polycystic Ovary Syndrome Society: position statement on depression, anxiety, quality of life, and eating disorders in polycystic ovary syndrome	2018	Fertility and Sterility	109	5	888-899	Dokras, A. and Stener-Victorin, E. and Yildiz, B.O. and Li, R. and Ottey, S. and Shah, D. and Epperson, N. and Teede, H.	Export Date: 25 June 2025; Cited By: 192 | RAYYAN-: {"Hameed"=>"Excluded", "OZIEGBE"=>"Excluded"} | RAYYAN-EXCLUSION-REASONS: background article,wrong study design,wrong publication type | USER-NOTES: {"OZIEGBE"=>["SYSY REV"]}	10.1016/j.fertnstert.2018.01.038
620	rayyan-263464858	Major disease prevalence and menstrual characteristics in infertile female Korean smokers	2017	Journal of Korean Medical Science	32	2	321-328	Shin, J.J. and Jee, B.C. and Kim, H. and Kim, S.H.	Export Date: 25 June 2025; Cited By: 2 | RAYYAN-: {"Hameed"=>"Excluded", "OZIEGBE"=>"Excluded"} | RAYYAN-EXCLUSION-REASONS: wrong outcome,background article | USER-NOTES: {"OZIEGBE"=>["NO PCOS"]}	10.3346/jkms.2017.32.2.321
621	rayyan-263464860	Psychosocial effects, psychiatric comorbidity and therapeutic possibilities of the polycystic ovary syndrome	2017	Psychiatria Hungarica : A Magyar Pszichiatriai Tarsasag tudomanyos folyoirata	32	4	429-436	Farkas, J. and Mervó, B. and Rigó, A. and Demetrovics, Z.	Export Date: 25 June 2025; Cited By: 1 | RAYYAN-: {"Hameed"=>"Excluded", "OZIEGBE"=>"Excluded"} | RAYYAN-EXCLUSION-REASONS: background article,wrong study design,wrong publication type | USER-NOTES: {"OZIEGBE"=>["review article"]}
622	rayyan-263464861	Clinical outcome of various metformin treatments for women with polycystic ovary syndrome	2017	Reproductive Medicine and Biology	16	2	179-187	Matsuzaki, T. and Tungalagsuvd, A. and Iwasa, T. and Munkhzaya, M. and Yano, K. and Mayila, Y. and Tokui, T. and Yanagihara, R. and Matsui, S. and Kato, T. and Kuwahara, A. and Irahara, M.	Export Date: 25 June 2025; Cited By: 6 | RAYYAN-: {"Hameed"=>"Excluded", "OZIEGBE"=>"Excluded"} | RAYYAN-EXCLUSION-REASONS: wrong outcome,background article | USER-NOTES: {"OZIEGBE"=>["REV"]}	10.1002/rmb2.12026
623	rayyan-263464863	The overlap between binge eating behaviors and polycystic ovarian syndrome: An etiological integrative model	2018	Current Pharmaceutical Design	24	9	999-1006	Paganini, C. and Peterson, G. and Stavropoulos, V. and Krug, I.	Export Date: 25 June 2025; Cited By: 21 | RAYYAN-: {"Hameed"=>"Excluded", "OZIEGBE"=>"Excluded"} | RAYYAN-EXCLUSION-REASONS: wrong publication type | USER-NOTES: {"OZIEGBE"=>["REV"]}	10.2174/1381612824666171204151209
624	rayyan-263464866	Population-based Clinical Practice Research Datalink study using algorithm modelling to identify the true burden of hidradenitis suppurativa	2018	British Journal of Dermatology	178	4	917-924	Ingram, J.R. and Jenkins-Jones, S. and Knipe, D.W. and Morgan, C.L.I. and Cannings-John, R. and Piguet, V.	Export Date: 25 June 2025; Cited By: 191 | RAYYAN-: {"Hameed"=>"Excluded", "OZIEGBE"=>"Excluded"} | RAYYAN-EXCLUSION-REASONS: wrong population,background article | USER-NOTES: {"OZIEGBE"=>["UNRELATED"]}	10.1111/bjd.16101
625	rayyan-263464867	Factors associated with the use of complementary and alternative medicines for prostate cancer by long-term survivors	2018	PLoS ONE	13	3		Egger, S. and Hughes, S. and Smith, D.P. and Chambers, S. and Kahn, C. and Moxey, A. and O’Connell, D.L.	Export Date: 25 June 2025; Cited By: 18 | RAYYAN-: {"Hameed"=>"Excluded", "OZIEGBE"=>"Excluded"} | RAYYAN-EXCLUSION-REASONS: wrong outcome,wrong population | USER-NOTES: {"OZIEGBE"=>["wrong population"]}	10.1371/journal.pone.0193686
626	rayyan-263464868	Neurotransmitter alteration in a testosterone propionate-induced polycystic ovarian syndrome rat model	2017	Hormone Molecular Biology and Clinical Investigation	29	2	71-77	Chaudhari, N.K. and Nampoothiri, L.P.	Export Date: 25 June 2025; Cited By: 31 | RAYYAN-: {"Hameed"=>"Excluded", "OZIEGBE"=>"Excluded"} | RAYYAN-EXCLUSION-REASONS: wrong population,background article | USER-NOTES: {"OZIEGBE"=>["ANIMAL"]}	10.1515/hmbci-2016-0035
627	rayyan-263464870	IRIS: Methodological assessment of psychopathological disease in a cohort of hirsute women	2017	Giornale Italiano di Dermatologia e Venereologia	152	2	132-139	Javor, S. and Manieri, C. and Schiavetti, I. and Gallo, F. and Lombardi, G. and Carboni, I. and Fabbrocini, G. and Piantanida, E. and Motta, C. and Pucci, A. and Cecchini, M.E. and Padova, G. and Lanzi, R. and Scagliola, P. and Gambera, A. and Castellano, E. and Parodi, A.	Export Date: 25 June 2025; Cited By: 0 | RAYYAN-: {"Hameed"=>"Excluded", "OZIEGBE"=>"Excluded"} | RAYYAN-EXCLUSION-REASONS: wrong outcome,background article | USER-NOTES: {"OZIEGBE"=>["NO DEP"]}	10.23736/S0392-0488.16.04822-X
628	rayyan-263464871	Are CRH & NGF as psychoneuroimmune regulators in women with polycystic ovary syndrome?	2017	Gynecological Endocrinology	33	3	227-233	Zangeneh, F.Z. and Naghizadeh, M.M. and Bagheri, M. and Jafarabadi, M.	Export Date: 25 June 2025; Cited By: 15 | RAYYAN-: {"Hameed"=>"Excluded", "OZIEGBE"=>"Excluded"} | RAYYAN-EXCLUSION-REASONS: wrong outcome | USER-NOTES: {"OZIEGBE"=>["UNRELATED"]}	10.1080/09513590.2016.1250152
629	rayyan-263464873	Effect of Exercise on Ovulation: A Systematic Review	2017	Sports Medicine	47	8	1555-1567	Hakimi, O. and Cameron, L.-C.	Export Date: 25 June 2025; Cited By: 99 | RAYYAN-: {"Hameed"=>"Excluded", "OZIEGBE"=>"Excluded"} | RAYYAN-EXCLUSION-REASONS: background article,wrong study design,wrong publication type | USER-NOTES: {"OZIEGBE"=>["S R"]}	10.1007/s40279-016-0669-8
630	rayyan-263464876	Expressional profile of apoptosis and anti-apoptosis proteins in polycystic ovary syndrome patients and related mechanisms	2017	Biomedical Research (India)	28	18	7930-7935	Wei, H. and Wang, X. and Chen, K. and Ling, S. and Yi, C.	Export Date: 25 June 2025; Cited By: 4 | RAYYAN-: {"Hameed"=>"Excluded", "OZIEGBE"=>"Excluded"} | RAYYAN-EXCLUSION-REASONS: wrong outcome | USER-NOTES: {"OZIEGBE"=>["NIL DEP/ANX"]}
631	rayyan-263464878	Polycystic ovary syndrome in bipolar affective disorder: A Hospital-based Study	2018	Indian Journal of Psychological Medicine	40	2	121-128	Qadri, S. and Hussain, A. and Bhat, M.H. and Baba, A.A.	Export Date: 25 June 2025; Cited By: 14 | RAYYAN-: {"Hameed"=>"Excluded", "OZIEGBE"=>"Excluded"} | RAYYAN-EXCLUSION-REASONS: wrong outcome,background article | USER-NOTES: {"OZIEGBE"=>["NIL ANXI"]}	10.4103/IJPSYM.IJPSYM_284_17
632	rayyan-263464880	Sleep disturbances in women with polycystic ovary syndrome	2016	Gynecological Endocrinology	32	12	1014-1017	Franik, G. and Krysta, K. and Madej, P. and Gimlewicz-Pieta, B. and Oslizlo, B. and Trukawka, J. and Olszanecka-Glinianowicz, M.	Export Date: 25 June 2025; Cited By: 33 | RAYYAN-: {"Hameed"=>"Excluded", "OZIEGBE"=>"Excluded"} | RAYYAN-EXCLUSION-REASONS: wrong outcome,background article | USER-NOTES: {"OZIEGBE"=>["UNRELATED"]}	10.1080/09513590.2016.1196177
633	rayyan-263464881	Salivary cortisol and cortisone responses to short-term psychological stress challenge in late adolescent and young women with different hyperandrogenic states	2018	Psychoneuroendocrinology	91		31-40	Mezzullo, M. and Fanelli, F. and Di Dalmazi, G. and Fazzini, A. and Ibarra-Gasparini, D. and Mastroroberto, M. and Guidi, J. and Morselli-Labate, A.M. and Pasquali, R. and Pagotto, U. and Gambineri, A.	Export Date: 25 June 2025; Cited By: 16 | RAYYAN-: {"Hameed"=>"Excluded", "OZIEGBE"=>"Excluded"} | RAYYAN-EXCLUSION-REASONS: wrong outcome,background article | USER-NOTES: {"OZIEGBE"=>["UNREL"]}	10.1016/j.psyneuen.2018.02.022
634	rayyan-263464882	Specific patient features affect antiepileptic drug therapy decisions: Focus on gender, age, and psychiatric comorbidities	2017	Current Pharmaceutical Design	23	37	5639-5648	Pisani, L.R. and Nikanorova, M. and Landmark, C.J. and Johannessen, S.I. and Pisani, F.	Export Date: 25 June 2025; Cited By: 20 | RAYYAN-: {"Hameed"=>"Excluded", "OZIEGBE"=>"Excluded"} | RAYYAN-EXCLUSION-REASONS: background article,wrong publication type | USER-NOTES: {"OZIEGBE"=>["REV"]}	10.2174/1381612823666170926103631
635	rayyan-263464884	Thirty-day outcomes for children and adolescents undergoing laparoscopic sleeve gastrectomy at a free-standing children's hospital	2017	Clinical Obesity	7	2	86-91	Speer, A.L. and Parekh, J. and Qureshi, F.G. and Nadler, E.P.	Export Date: 25 June 2025; Cited By: 12 | RAYYAN-: {"Hameed"=>"Excluded", "OZIEGBE"=>"Excluded"} | RAYYAN-EXCLUSION-REASONS: background article,wrong study design,wrong publication type | USER-NOTES: {"OZIEGBE"=>["UNRELATED"]}	10.1111/cob.12181
636	rayyan-263464887	Evidence-based therapy of polycystic ovarian syndrome	2015	Orvosi Hetilap	156	45	1803-1815	Godény, S. and Csenteri, O.K.	Export Date: 25 June 2025; Cited By: 0 | RAYYAN-: {"Hameed"=>"Excluded", "OZIEGBE"=>"Excluded"} | RAYYAN-EXCLUSION-REASONS: background article,wrong publication type	10.1556/650.2015.30253
637	rayyan-263464889	PCOS: Diagnosis and management of related infertility	2015	Obstetrics, Gynaecology and Reproductive Medicine	25	10	279-282	Alchami, A. and O'Donovan, O. and Davies, M.	Export Date: 25 June 2025; Cited By: 14 | RAYYAN-: {"Hameed"=>"Excluded", "OZIEGBE"=>"Excluded"} | RAYYAN-EXCLUSION-REASONS: wrong outcome | USER-NOTES: {"OZIEGBE"=>["NO PSYCHOLOGICAL MENTION"]}	10.1016/j.ogrm.2015.07.005
638	rayyan-263464891	Awareness of polycystic ovarian disease among females of age group 30 – 50 years	2016	Journal of Pharmaceutical Sciences and Research	8	8	817-821	Chandrasekhar, H. and Brundha, M.P.	Export Date: 25 June 2025; Cited By: 4 | RAYYAN-: {"Hameed"=>"Excluded", "OZIEGBE"=>"Excluded"} | RAYYAN-EXCLUSION-REASONS: wrong outcome,background article | USER-NOTES: {"OZIEGBE"=>["no mention of dep/anxi"]}
639	rayyan-263464893	The potential implications of a PCOS diagnosis on a woman's long-term health using data linkage	2015	Journal of Clinical Endocrinology and Metabolism	100	3	911-919	Hart, R. and Doherty, D.A.	Export Date: 25 June 2025; Cited By: 316 | RAYYAN-: {"Hameed"=>"Excluded", "OZIEGBE"=>"Excluded"} | RAYYAN-EXCLUSION-REASONS: wrong outcome	10.1210/jc.2014-3886
640	rayyan-263464894	Infertility etiologies are genetically and clinically linked with other diseases in single meta-diseases	2015	Reproductive Biology and Endocrinology	13	1		Tarín, J.J. and García-Pérez, M.A. and Hamatani, T. and Cano, A.	Export Date: 25 June 2025; Cited By: 78 | RAYYAN-: {"Hameed"=>"Excluded", "OZIEGBE"=>"Excluded"} | RAYYAN-EXCLUSION-REASONS: background article,wrong publication type | USER-NOTES: {"OZIEGBE"=>["REV"]}	10.1186/s12958-015-0029-9
641	rayyan-263464895	Polycystic Ovary Syndrome and Obsessive-Compulsive Disorder: Interactions and Psychopharmacological Considerations	2016	Journal of Child and Adolescent Psychopharmacology	26	6	562-565	Rice, T. and Barcak, D. and Garcia-Delgar, B. and Coffey, B.J.	Export Date: 25 June 2025; Cited By: 0 | RAYYAN-: {"Hameed"=>"Excluded", "OZIEGBE"=>"Excluded"} | RAYYAN-EXCLUSION-REASONS: wrong outcome,background article | USER-NOTES: {"OZIEGBE"=>["INCOMPLETE ARTICLE"]}	10.1089/cap.2016.29111.bjc
642	rayyan-263464897	Gender and Sexual Health: Infertility	2016	FP essentials	449		2025-11-17	Schrager, S.	Export Date: 25 June 2025; Cited By: 0 | RAYYAN-: {"Hameed"=>"Excluded", "OZIEGBE"=>"Excluded"} | RAYYAN-EXCLUSION-REASONS: wrong population | USER-NOTES: {"OZIEGBE"=>["UNRELATED"]}
643	rayyan-263464899	Poly Cystic Ovarian Syndrome: An updated overview	2016	Frontiers in Physiology	7			El Hayek, S. and Bitar, L. and Hamdar, L.H. and Mirza, F.G. and Daoud, G.	Export Date: 25 June 2025; Cited By: 220 | RAYYAN-: {"Hameed"=>"Excluded", "OZIEGBE"=>"Excluded"} | RAYYAN-EXCLUSION-REASONS: background article,wrong publication type | USER-NOTES: {"OZIEGBE"=>["REVIEW"]}	10.3389/fphys.2016.00124
644	rayyan-263464902	Young women's psychological distress after a diagnosis of polycystic ovary syndrome or endometriosis	2016	Human Reproduction	31	9	2072-2081	Rowlands, I.J. and Teede, H. and Lucke, J. and Dobson, A.J. and Mishra, G.D.	Export Date: 25 June 2025; Cited By: 50 | RAYYAN-: {"Hameed"=>"Excluded", "OZIEGBE"=>"Excluded"} | RAYYAN-EXCLUSION-REASONS: wrong outcome | USER-NOTES: {"OZIEGBE"=>["SEC STUDY"]}	10.1093/humrep/dew174
645	rayyan-263464904	Short term monotherapy with GLP-1 receptor agonist liraglutide or PDE 4 inhibitor roflumilast is superior to metformin in weight loss in obese PCOS women: A pilot randomized study	2015	Journal of Ovarian Research	8	1		Jensterle, M. and Salamun, V. and Kocjan, T. and Vrtacnik Bokal, E. and Janez, A.	Export Date: 25 June 2025; Cited By: 61 | RAYYAN-: {"Hameed"=>"Excluded", "OZIEGBE"=>"Excluded"} | RAYYAN-EXCLUSION-REASONS: background article,wrong publication type | USER-NOTES: {"OZIEGBE"=>["NO DEP"]}	10.1186/s13048-015-0161-3
646	rayyan-263464905	Increased thrombin generation in women with polycystic ovary syndrome: A pilot study on the effect of metformin and oral contraceptives	2015	Metabolism: Clinical and Experimental	64	10	1272-1278	Glintborg, D. and Sidelmann, J.J. and Altinok, M.L. and Mumm, H. and Andersen, M.	Export Date: 25 June 2025; Cited By: 35 | RAYYAN-: {"Hameed"=>"Excluded", "OZIEGBE"=>"Excluded"} | RAYYAN-EXCLUSION-REASONS: wrong outcome,background article | USER-NOTES: {"OZIEGBE"=>["UNRELATED", "NO DEP/ANX", "UNRELATED"]}	10.1016/j.metabol.2015.06.011
647	rayyan-263464906	Obesity, polycystic ovary syndrome and breastfeeding: An observational study	2016	Acta Obstetricia et Gynecologica Scandinavica	95	4	458-466	Joham, A.E. and Nanayakkara, N. and Ranasinha, S. and Zoungas, S. and Boyle, J. and Harrison, C.L. and Forder, P. and Loxton, D. and Vanky, E. and Teede, H.J.	Export Date: 25 June 2025; Cited By: 34 | RAYYAN-: {"Hameed"=>"Excluded", "OZIEGBE"=>"Excluded"} | RAYYAN-EXCLUSION-REASONS: wrong outcome,background article | USER-NOTES: {"OZIEGBE"=>["NO ANXI/DEP"]}	10.1111/aogs.12850
648	rayyan-263464907	Obstetric and gynecologic problems associated with eating disorders	2016	International Journal of Eating Disorders	49	3	260-275	Kimmel, M.C. and Ferguson, E.H. and Zerwas, S. and Bulik, C.M. and Meltzer-Brody, S.	Export Date: 25 June 2025; Cited By: 108 | RAYYAN-: {"Hameed"=>"Excluded", "OZIEGBE"=>"Excluded"} | RAYYAN-EXCLUSION-REASONS: wrong population,background article | USER-NOTES: {"OZIEGBE"=>["UNRELATED"]}	10.1002/eat.22483
649	rayyan-263464910	Correlations between impulsiveness and biochemical parameters in women with polycystic ovary syndrome	2016	European Journal of Obstetrics and Gynecology and Reproductive Biology	207		2025-05-10	Özdil Demiryürek, E. and Tekin, A. and Çakmak, E. and Temizkan, O. and Karamustafalioglu, O. and Gökova, S. and Demiryürek, E.	Export Date: 25 June 2025; Cited By: 8 | RAYYAN-: {"Hameed"=>"Excluded", "OZIEGBE"=>"Excluded"} | RAYYAN-EXCLUSION-REASONS: wrong outcome | USER-NOTES: {"OZIEGBE"=>["UNREL"]}	10.1016/j.ejogrb.2016.09.002
650	rayyan-263464911	Polycystic ovary syndrome and mental disorders: A systematic review and exploratory meta-analysis	2016	Neuropsychiatric Disease and Treatment	12		2895-2903	Blay, S.L. and Aguiar, J.V.A. and Passos, I.C.	Export Date: 25 June 2025; Cited By: 85 | RAYYAN-: {"Hameed"=>"Excluded", "OZIEGBE"=>"Excluded"} | RAYYAN-EXCLUSION-REASONS: wrong study design,wrong publication type	10.2147/NDT.S91700
651	rayyan-263464912	Incidental risk of type 2 diabetes mellitus among patients with confirmed and unconfirmed prediabetes	2016	PLoS ONE	11	7		Brunisholz, K.D. and Joy, E.A. and Hashibe, M. and Gren, L.H. and Savitz, L.A. and Hamilton, S. and Cannon, W. and Kim, J.	Export Date: 25 June 2025; Cited By: 12 | RAYYAN-: {"Hameed"=>"Excluded", "OZIEGBE"=>"Excluded"} | RAYYAN-EXCLUSION-REASONS: wrong outcome | USER-NOTES: {"OZIEGBE"=>["UNRELATED"]}	10.1371/journal.pone.0157729
652	rayyan-263464913	The feasibility of progressive resistance training in women with polycystic ovary syndrome: A pilot randomized controlled trial	2016	BMC Sports Science, Medicine and Rehabilitation	8	1		Vizza, L. and Smith, C.A. and Swaraj, S. and Agho, K. and Cheema, B.S.	Export Date: 25 June 2025; Cited By: 51 | RAYYAN-: {"Hameed"=>"Excluded", "OZIEGBE"=>"Excluded"} | RAYYAN-EXCLUSION-REASONS: wrong outcome | USER-NOTES: {"OZIEGBE"=>["NO DEP/ANX"]}	10.1186/s13102-016-0039-8
653	rayyan-263464915	Vitamin D supplementation for depression in women with polycystic ovary syndrome: killing two birds with one stone?	2015	Archives of Women's Mental Health	18	5	743-744	Xiang, S. and Wu, Y. and Wang, L. and Hua, F.	Export Date: 25 June 2025; Cited By: 0 | RAYYAN-: {"Hameed"=>"Excluded", "OZIEGBE"=>"Excluded"} | RAYYAN-EXCLUSION-REASONS: wrong study design,wrong publication type | USER-NOTES: {"OZIEGBE"=>["INCOMPLETE ARTICLE"]}	10.1007/s00737-015-0543-y
654	rayyan-263464916	Prevalence and risk factor of polycystic ovarian syndrome	2016	Asian Journal of Pharmaceutical and Clinical Research	9	2	23-25	Qureshi, S.S. and Gupta, J.K. and Shah, K. and Upmanyu, N.	Export Date: 25 June 2025; Cited By: 6 | RAYYAN-: {"Hameed"=>"Excluded", "OZIEGBE"=>"Excluded"} | RAYYAN-EXCLUSION-REASONS: wrong outcome | USER-NOTES: {"OZIEGBE"=>["UNREL"]}
655	rayyan-263464917	Maternal testosterone exposure increases anxiety-like behavior and impacts the limbic system in the offspring	2015	Proceedings of the National Academy of Sciences of the United States of America	112	46	14348-14353	Hu, M. and Richard, J.E. and Maliqueo, M. and Kokosar, M. and Fornes, R. and Benrick, A. and Jansson, T. and Ohlsson, C. and Wu, X. and Skibicka, K.P. and Stener-Victorin, E.	Export Date: 25 June 2025; Cited By: 102 | RAYYAN-: {"Hameed"=>"Excluded", "OZIEGBE"=>"Excluded"} | RAYYAN-EXCLUSION-REASONS: wrong population,background article,wrong publication type | USER-NOTES: {"OZIEGBE"=>["ANIMAL"]}	10.1073/pnas.1507514112
656	rayyan-263464920	Strategies and methods to study female-specific cardiovascular health and disease: A guide for clinical scientists	2016	Biology of Sex Differences	7	1		Ouyang, P. and Wenger, N.K. and Taylor, D. and Rich-Edwards, J.W. and Steiner, M. and Shaw, L.J. and Berga, S.L. and Miller, V.M. and Merz, N.B.	Export Date: 25 June 2025; Cited By: 44 | RAYYAN-: {"Hameed"=>"Excluded", "OZIEGBE"=>"Excluded"} | RAYYAN-EXCLUSION-REASONS: wrong publication type | USER-NOTES: {"OZIEGBE"=>["UNRELATED"]}	10.1186/s13293-016-0073-y
657	rayyan-263464922	Issues Faced by Women With Hirsutism: State of the Science	2016	Health Care for Women International	37	6	636-645	Pate, C.	Export Date: 25 June 2025; Cited By: 3 | RAYYAN-: {"Hameed"=>"Excluded", "OZIEGBE"=>"Excluded"} | RAYYAN-EXCLUSION-REASONS: wrong publication type | USER-NOTES: {"OZIEGBE"=>["REV"]}	10.1080/07399332.2015.1078805
658	rayyan-263464925	Dietary intake, resting energy expenditure, and eating behavior in women with and without polycystic ovary syndrome	2016	Clinical Nutrition	35	1	213-218	Larsson, I. and Hulthén, L. and Landén, M. and Pålsson, E. and Janson, P. and Stener-Victorin, E.	Export Date: 25 June 2025; Cited By: 56 | RAYYAN-: {"Hameed"=>"Excluded", "OZIEGBE"=>"Excluded"} | RAYYAN-EXCLUSION-REASONS: wrong outcome	10.1016/j.clnu.2015.02.006
659	rayyan-263464927	PseudoCushing: Why a clinical challenge?	2015	Journal of Endocrinological Investigation	38	10	1137-1139	Pecori Giraldi, F.	Export Date: 25 June 2025; Cited By: 8 | RAYYAN-: {"Hameed"=>"Excluded", "OZIEGBE"=>"Excluded"} | RAYYAN-EXCLUSION-REASONS: background article,wrong publication type | USER-NOTES: {"OZIEGBE"=>["UNRELATED"]}	10.1007/s40618-015-0296-5
660	rayyan-263464928	Polycystic ovary syndrome and molecular approaches	2016	Turk Hijyen ve Deneysel Biyoloji Dergisi	73	1	81-88	Aydos, A. and Öztemur, Y. and Gür-Dedeoglu, B.	Export Date: 25 June 2025; Cited By: 2 | RAYYAN-: {"Hameed"=>"Excluded", "OZIEGBE"=>"Excluded"} | RAYYAN-EXCLUSION-REASONS: background article,wrong study design,wrong publication type	10.5505/TurkHijyen.2016.09327
661	rayyan-263464930	Polycystic ovary syndrome: Psychological aspects	2015	Revista Chilena de Obstetricia y Ginecologia	80	4	341-347	Gómez-Acosta, C.A. and Alpi, S.V. and Quiceno, J.M.	Export Date: 25 June 2025; Cited By: 3 | RAYYAN-: {"Hameed"=>"Excluded", "OZIEGBE"=>"Excluded"} | RAYYAN-EXCLUSION-REASONS: wrong publication type	10.4067/s0717-75262015000400010
662	rayyan-263464931	Pseudocyesis	2016	Journal for Nurse Practitioners	12	6	390-394	Campos, S.J. and Link, D.	Export Date: 25 June 2025; Cited By: 7 | RAYYAN-: {"Hameed"=>"Excluded", "OZIEGBE"=>"Excluded"} | RAYYAN-EXCLUSION-REASONS: wrong outcome,background article | USER-NOTES: {"OZIEGBE"=>["UNRELATED"]}	10.1016/j.nurpra.2016.03.009
663	rayyan-263464932	Obesity and type 1 diabetes mellitus management	2015	Minerva endocrinologica	40	1	53-60	Chillarón, J.J. and Benaiges, D. and Mañé, L. and Pedro-Botet, J. and Flores Le-Roux, J.A.	Export Date: 25 June 2025; Cited By: 20 | RAYYAN-: {"Hameed"=>"Excluded", "OZIEGBE"=>"Excluded"} | RAYYAN-EXCLUSION-REASONS: wrong outcome,wrong population,background article | USER-NOTES: {"OZIEGBE"=>["unrelated"]}
664	rayyan-263464935	Description of anxiety, hopelessness and self-esteem levels in a group of chilean women diagnosed with primary infertility: A pilot study	2016	Revista Colombiana de Obstetricia y Ginecologia	67	1	50-60	Contreras-García, Y. and Jara-Riquelme, V. and Manríquez-Vidal, C.	Export Date: 25 June 2025; Cited By: 1 | RAYYAN-: {"Hameed"=>"Excluded", "OZIEGBE"=>"Excluded"} | RAYYAN-EXCLUSION-REASONS: wrong population	10.18597/rcog.372
665	rayyan-263464936	The Role of Physical Activity in Preconception, Pregnancy and Postpartum Health	2016	Seminars in Reproductive Medicine	34	2	e28-e37	Harrison, C.L. and Brown, W.J. and Hayman, M. and Moran, L.J. and Redman, L.M.	Export Date: 25 June 2025; Cited By: 89 | RAYYAN-: {"Hameed"=>"Excluded", "OZIEGBE"=>"Excluded"} | RAYYAN-EXCLUSION-REASONS: background article,wrong publication type | USER-NOTES: {"OZIEGBE"=>["REV"]}	10.1055/s-0036-1583530
666	rayyan-263464937	Adolescence and polycystic ovary syndrome: Current concepts on diagnosis and treatment	2015	International Journal of Clinical Practice	69	11	1236-1246	Spritzer, P.M. and Motta, A.B.	Export Date: 25 June 2025; Cited By: 31 | RAYYAN-: {"Hameed"=>"Excluded", "OZIEGBE"=>"Excluded"} | RAYYAN-EXCLUSION-REASONS: background article,wrong study design,wrong publication type | USER-NOTES: {"OZIEGBE"=>["REV"]}	10.1111/ijcp.12719
667	rayyan-263464938	Effects of Insulin Resistance on Myocardial Blood Flow and Arterial Peripheral Circulation in Patients with Polycystic Ovary Syndrome	2015	Echocardiography	32	8	1277-1284	Aldrighi, J.M. and Tsutsui, J.M. and Kowastch, I. and Ribeiro, A.L. and Scapinelli, A. and Tamanaha, S. and Oliveira, R.M. and Mathias, W.	Export Date: 25 June 2025; Cited By: 6 | RAYYAN-: {"Hameed"=>"Excluded", "OZIEGBE"=>"Excluded"} | RAYYAN-EXCLUSION-REASONS: wrong outcome,background article | USER-NOTES: {"OZIEGBE"=>["more of cardiovascular problem of pcos"]}	10.1111/echo.12849
668	rayyan-263464941	Functional hypothalamic amenorrhea	2015	Vnitrni Lekarstvi	61	10	882-885	Stárka, L. and Dušková, M. and Bendlová, B.	Export Date: 25 June 2025; Cited By: 5 | RAYYAN-: {"Hameed"=>"Excluded", "OZIEGBE"=>"Excluded"} | RAYYAN-EXCLUSION-REASONS: wrong outcome,wrong study design,wrong publication type | USER-NOTES: {"OZIEGBE"=>["REV"]}
669	rayyan-263464945	Diagnosis and management of polycystic ovary syndrome (PCOS)	2015	Endocrinology and Diabetes: Case Studies, Questions and Commentaries			99-113	Kyrou, I. and Weickert, M.O. and Randeva, H.S.	Export Date: 25 June 2025; Cited By: 18 | RAYYAN-: {"Hameed"=>"Excluded", "OZIEGBE"=>"Excluded"} | RAYYAN-EXCLUSION-REASONS: wrong outcome,background article | USER-NOTES: {"OZIEGBE"=>["REV"]}	10.1007/978-1-4471-2789-5_13
670	rayyan-263464946	The effects of combined low-dose oral contraceptives and Vitex agnus on the improvement of clinical and paraclinical parameters of polycystic ovarian syndrome: A triple-blind, randomized, controlled clinical trial	2016	Iranian Red Crescent Medical Journal	18	12		Shahnazi, M. and Khalili, A.F. and Hamdi, K. and Ghahremaninasab, P.	Export Date: 25 June 2025; Cited By: 15 | RAYYAN-: {"Hameed"=>"Excluded", "OZIEGBE"=>"Excluded"} | RAYYAN-EXCLUSION-REASONS: wrong outcome | USER-NOTES: {"OZIEGBE"=>["NIL ANXI/DEP", "NO ANXI/DEP"]}	10.5812/ircmj.37510
671	rayyan-263464947	Common diseases as determinants of menopausal age	2016	Human Reproduction	31	12	2856-2864	Li, J. and Eriksson, M. and Czene, K. and Hall, P. and Rodriguez-Wallberg, K.A.	Export Date: 25 June 2025; Cited By: 44 | RAYYAN-: {"Hameed"=>"Excluded", "OZIEGBE"=>"Excluded"} | RAYYAN-EXCLUSION-REASONS: wrong population,wrong publication type | USER-NOTES: {"OZIEGBE"=>["UNREL"]}	10.1093/humrep/dew264
672	rayyan-263464948	Mood and Ambulatory Monitoring of Physical Activity Patterns in Youth with Polycystic Ovary Syndrome	2015	Journal of Pediatric and Adolescent Gynecology	28	5	369-372	Michael, J.C. and El Nokali, N.E. and Black, J.J. and Rofey, D.L.	Export Date: 25 June 2025; Cited By: 9 | RAYYAN-: {"Hameed"=>"Excluded", "OZIEGBE"=>"Excluded"} | RAYYAN-EXCLUSION-REASONS: wrong outcome,background article | USER-NOTES: {"OZIEGBE"=>["UNREL"]}	10.1016/j.jpag.2014.10.010
673	rayyan-263464949	Mood disorders and quality of life in polycystic ovary syndrome	2015	Gynecological Endocrinology	31	6	431-434	Podfigurna-Stopa, A. and Luisi, S. and Regini, C. and Katulski, K. and Centini, G. and Meczekalski, B. and Petraglia, F.	Export Date: 25 June 2025; Cited By: 46 | RAYYAN-: {"Hameed"=>"Excluded", "OZIEGBE"=>"Excluded"} | RAYYAN-EXCLUSION-REASONS: wrong outcome,background article | USER-NOTES: {"OZIEGBE"=>["REV"]}	10.3109/09513590.2015.1009437
674	rayyan-263464950	WHAT IS THE RISK FOR CHILDHOOD OBESITY?	2015	La Revue du praticien	65	10	1275-1277	Nicolino, M. and Villanueva, C.	Export Date: 25 June 2025; Cited By: 0 | RAYYAN-: {"Hameed"=>"Excluded", "OZIEGBE"=>"Excluded"} | RAYYAN-EXCLUSION-REASONS: wrong outcome,background article | USER-NOTES: {"OZIEGBE"=>["UNRE"]}
675	rayyan-263464952	Normal sleep in women	2016	The Curated Reference Collection in Neuroscience and Biobehavioral Psychology			669-673	Sharkey, K.M.	Export Date: 25 June 2025; Cited By: 0 | RAYYAN-: {"Hameed"=>"Excluded", "OZIEGBE"=>"Excluded"} | RAYYAN-EXCLUSION-REASONS: wrong publication type | USER-NOTES: {"OZIEGBE"=>["UNREL"]}	10.1016/B978-0-12-809324-5.01106-8
676	rayyan-263464954	Chronic pelvic pain: Pathogenesis and validated assessment	2016	Middle East Fertility Society Journal	21	4	205-221	Yosef, A. and Ahmed, A.G. and Al-Hussaini, T. and Abdellah, M.S. and Cua, G. and Bedaiwy, M.A.	Export Date: 25 June 2025; Cited By: 19 | RAYYAN-: {"Hameed"=>"Excluded", "OZIEGBE"=>"Excluded"} | RAYYAN-EXCLUSION-REASONS: wrong outcome,wrong study design | USER-NOTES: {"OZIEGBE"=>["UNREL"]}	10.1016/j.mefs.2016.08.001
677	rayyan-263464958	Diagnosis PCOS – what does it mean for those affected?: PCOS and psyche: importance of the disease for quality of life and psychiatric comorbidities	2016	Gynakologe	49	11	847-851	Segerer, S.	Export Date: 25 June 2025; Cited By: 0 | RAYYAN-: {"Hameed"=>"Excluded", "OZIEGBE"=>"Excluded"} | RAYYAN-EXCLUSION-REASONS: wrong publication type | USER-NOTES: {"OZIEGBE"=>["REV"]}	10.1007/s00129-016-3952-8
678	rayyan-263464960	Clinical implications of polycystic ovary syndrome	2016	Vnitrni lekarstvi	62	5	392-397	Dravecká, I.	Export Date: 25 June 2025; Cited By: 2 | RAYYAN-: {"Hameed"=>"Excluded", "OZIEGBE"=>"Excluded"} | RAYYAN-EXCLUSION-REASONS: wrong outcome,background article | USER-NOTES: {"OZIEGBE"=>["review article"]}
679	rayyan-263464961	Interventions for hirsutism excluding laser and photoepilation therapy alone: abridged Cochrane systematic review including GRADE assessments	2016	British Journal of Dermatology	175	1	45-61	van Zuuren, E.J. and Fedorowicz, Z.	Export Date: 25 June 2025; Cited By: 31 | RAYYAN-: {"Hameed"=>"Excluded", "OZIEGBE"=>"Excluded"} | RAYYAN-EXCLUSION-REASONS: wrong study design,wrong publication type | USER-NOTES: {"OZIEGBE"=>["S R"]}	10.1111/bjd.14486
680	rayyan-263464962	Diet-induced obesity exacerbates metabolic and behavioral effects of polycystic ovary syndrome in a rodent model	2015	American Journal of Physiology - Endocrinology and Metabolism	308	12	E1076-E1084	Ressler, I.B. and Grayson, B.E. and Ulrich-Lai, Y.M. and Seeley, R.J.	Export Date: 25 June 2025; Cited By: 31 | RAYYAN-: {"Hameed"=>"Excluded", "OZIEGBE"=>"Excluded"} | RAYYAN-EXCLUSION-REASONS: wrong population,background article | USER-NOTES: {"OZIEGBE"=>["ANIMAL"]}	10.1152/ajpendo.00182.2014
681	rayyan-263464963	Genome-wide association analysis of pain severity in dysmenorrhea identifies association at chromosome 1p13.2, near the nerve growth factor locus	2016	Pain	157	11	2571-2581	Jones, A.V. and Hockley, J.R.F. and Hyde, C. and Gorman, D. and Sredic-Rhodes, A. and Bilsland, J. and McMurray, G. and Furlotte, N.A. and Hu, Y. and Hinds, D.A. and Cox, P.J. and Scollen, S.	Export Date: 25 June 2025; Cited By: 39 | RAYYAN-: {"Hameed"=>"Excluded", "OZIEGBE"=>"Excluded"} | RAYYAN-EXCLUSION-REASONS: wrong outcome,wrong population,background article | USER-NOTES: {"OZIEGBE"=>["REVIEW"]}	10.1097/j.pain.0000000000000678
682	rayyan-263464964	Management of amenorrhea in adolescents	2016	Amenorrhea			39-48	Gbajabiamila, T.A. and Wapmuk, A.E. and Ezechi, O.C.	Export Date: 25 June 2025; Cited By: 0 | RAYYAN-: {"Hameed"=>"Excluded", "OZIEGBE"=>"Excluded"} | RAYYAN-EXCLUSION-REASONS: background article,wrong publication type | USER-NOTES: {"OZIEGBE"=>["REVIEW ART"]}
683	rayyan-263464965	Polycystic ovary syndrome: Managing the basics	2015	Androgens in Gynecological Practice			25-37	Hansen, K.A.	Export Date: 25 June 2025; Cited By: 0 | RAYYAN-: {"Hameed"=>"Excluded", "OZIEGBE"=>"Excluded"} | RAYYAN-EXCLUSION-REASONS: background article,wrong publication type | USER-NOTES: {"OZIEGBE"=>["REV"]}	10.1017/CBO9781139649520.005
684	rayyan-263464966	Metformin or oral contraceptives for adolescents with polycystic ovarian syndrome: A meta-analysis	2016	Pediatrics	137	5		Al Khalifah, R.A. and Florez, I.D. and Dennis, B. and Thabane, L. and Bassilious, E.	Export Date: 25 June 2025; Cited By: 61 | RAYYAN-: {"Hameed"=>"Excluded", "OZIEGBE"=>"Excluded"} | RAYYAN-EXCLUSION-REASONS: background article,wrong publication type | USER-NOTES: {"OZIEGBE"=>["NO MENTION OF DEPRESSION"]}	10.1542/peds.2015-4089
685	rayyan-263464967	Hormonal evaluation of hyperandrogenism inwomen	2015	JAMA - Journal of the American Medical Association	314	23	2557-2558	Sam, S. and Ehrmann, D.A.	Export Date: 25 June 2025; Cited By: 7 | RAYYAN-: {"Hameed"=>"Excluded", "OZIEGBE"=>"Excluded"} | RAYYAN-EXCLUSION-REASONS: background article,wrong publication type | USER-NOTES: {"OZIEGBE"=>["INCOMPLETE ART"]}	10.1001/jama.2015.11612
686	rayyan-263464970	Identification of Common Genetic Variants Influencing Spontaneous Dizygotic Twinning and Female Fertility	2016	American Journal of Human Genetics	98	5	898-908	Mbarek, H. and Steinberg, S. and Nyholt, D.R. and Gordon, S.D. and Miller, M.B. and McRae, A.F. and Hottenga, J.J. and Day, F.R. and Willemsen, G. and De Geus, E.J. and Davies, G.E. and Martin, H.C. and Penninx, B.W. and Jansen, R. and McAloney, K. and Vink, J.M. and Kaprio, J. and Plomin, R. and Spector, T.D. and Magnusson, P.K. and Reversade, B. and Harris, R.A. and Aagaard, K. and Kristjansson…	Export Date: 25 June 2025; Cited By: 88 | RAYYAN-: {"Hameed"=>"Excluded", "OZIEGBE"=>"Excluded"} | RAYYAN-EXCLUSION-REASONS: wrong outcome,background article | USER-NOTES: {"OZIEGBE"=>["UNREL"]}	10.1016/j.ajhg.2016.03.008
687	rayyan-263464971	Efficacy and safety of metformin or oral contraceptives, or both in polycystic ovary syndrome	2015	Therapeutics and Clinical Risk Management	11		1345-1353	Yang, Y.-M. and Choi, E.J.	Export Date: 25 June 2025; Cited By: 16 | RAYYAN-: {"Hameed"=>"Excluded", "OZIEGBE"=>"Excluded"} | RAYYAN-EXCLUSION-REASONS: wrong study design,wrong publication type | USER-NOTES: {"OZIEGBE"=>["REVIEW"]}	10.2147/TCRM.S89737
688	rayyan-263464972	Complications and challenges associated with polycystic ovary syndrome: Current perspectives	2015	International Journal of Women's Health	7		745-763	Palomba, S. and Santagni, S. and Falbo, A. and La Sala, G.B.	Export Date: 25 June 2025; Cited By: 174 | RAYYAN-: {"Hameed"=>"Excluded", "OZIEGBE"=>"Excluded"} | RAYYAN-EXCLUSION-REASONS: background article,wrong publication type | USER-NOTES: {"OZIEGBE"=>["REV"]}	10.2147/IJWH.S70314
689	rayyan-263464973	Sleep disturbances in a community-based sample of women with polycystic ovary syndrome	2015	Human Reproduction	30	2	466-472	Moran, L.J. and March, W.A. and Whitrow, M.J. and Giles, L.C. and Davies, M.J. and Moore, V.M.	Export Date: 25 June 2025; Cited By: 74 | RAYYAN-: {"Hameed"=>"Excluded", "OZIEGBE"=>"Excluded"} | RAYYAN-EXCLUSION-REASONS: wrong outcome,background article | USER-NOTES: {"OZIEGBE"=>["NO DEP/ ANX"]}	10.1093/humrep/deu318
690	rayyan-263464975	Differential Contributions of Polycystic Ovary Syndrome (PCOS) Manifestations to Psychological Symptoms	2015	Journal of Behavioral Health Services and Research	42	3	383-394	McCook, J.G. and Bailey, B.A. and Williams, S.L. and Anand, S. and Reame, N.E.	Export Date: 25 June 2025; Cited By: 15 | RAYYAN-: {"Hameed"=>"Excluded", "OZIEGBE"=>"Excluded"} | RAYYAN-EXCLUSION-REASONS: wrong outcome | USER-NOTES: {"OZIEGBE"=>["REV"]}	10.1007/s11414-013-9382-7
691	rayyan-263464976	Sexual Function and Depressive Symptoms in Young Women With Nonclassic Congenital Adrenal Hyperplasia	2016	Journal of Sexual Medicine	13	1	34-39	Krysiak, R. and Drosdzol-Cop, A. and Skrzypulec-Plinta, V. and Okopien, B.	Export Date: 25 June 2025; Cited By: 20 | RAYYAN-: {"Hameed"=>"Excluded", "OZIEGBE"=>"Excluded"} | RAYYAN-EXCLUSION-REASONS: wrong population,background article | USER-NOTES: {"OZIEGBE"=>["NO PCOS"]}	10.1016/j.jsxm.2015.11.002
692	rayyan-263464978	A clinical appraisal of endogenous and exogenous factors of acne vulgaris in adolescents and adults from a tertiary care teaching hospital in central Kerala	2016	Indian Journal of Public Health Research and Development	7	3	55-59	Binesh, V.G. and Ambooken, B. and Asokan, N. and Ajithkumar, K. and George, S. and Prathap, P. and Libu, G.K.	Export Date: 25 June 2025; Cited By: 1 | RAYYAN-: {"Hameed"=>"Excluded", "OZIEGBE"=>"Excluded"} | RAYYAN-EXCLUSION-REASONS: wrong outcome | USER-NOTES: {"OZIEGBE"=>["no mention of pcos"]}	10.5958/0976-5506.2016.00129.7
693	rayyan-263464980	A case report demonstrating the efficacy of a comprehensive cognitive-behavioral therapy approach for treating anxiety, depression, and problematic eating in polycystic ovarian syndrome	2015	Archives of Women's Mental Health	18	4	649-654	Correa, J.B. and Sperry, S.L. and Darkes, J.	Export Date: 25 June 2025; Cited By: 15 | RAYYAN-: {"Hameed"=>"Excluded", "OZIEGBE"=>"Excluded"} | RAYYAN-EXCLUSION-REASONS: wrong study design,wrong publication type	10.1007/s00737-015-0506-3
694	rayyan-263464982	‘Everything’s from the inside out with PCOS’: Exploring women’s experiences of living with polycystic ovary syndrome and co-morbidities through Skype™ interviews	2015	Health Psychology Open	2	2		Williams, S. and Sheffield, D. and Knibb, R.C.	Export Date: 25 June 2025; Cited By: 47 | RAYYAN-: {"Hameed"=>"Excluded", "OZIEGBE"=>"Excluded"} | RAYYAN-EXCLUSION-REASONS: wrong study design,wrong publication type | USER-NOTES: {"OZIEGBE"=>["INTERVIEW"]}	10.1177/2055102915603051
695	rayyan-263464983	Borderline personality disorder and polycystic ovary syndrome	2016	Australian and New Zealand Journal of Psychiatry	50	4	385	Trisno, R. and Worsley, R. and Kulkarni, J.	Export Date: 25 June 2025; Cited By: 2 | RAYYAN-: {"Hameed"=>"Excluded", "OZIEGBE"=>"Excluded"} | RAYYAN-EXCLUSION-REASONS: wrong study design,wrong publication type | USER-NOTES: {"OZIEGBE"=>["CR"]}	10.1177/0004867415615950
696	rayyan-263464984	Mental Health and Physical Activity in Women with Polycystic Ovary Syndrome: A Brief Review	2015	Sports Medicine	45	4	497-504	Conte, F. and Banting, L. and Teede, H.J. and Stepto, N.K.	Export Date: 25 June 2025; Cited By: 44 | RAYYAN-: {"Hameed"=>"Excluded", "OZIEGBE"=>"Excluded"} | RAYYAN-EXCLUSION-REASONS: background article,wrong publication type | USER-NOTES: {"OZIEGBE"=>["REVIEW"]}	10.1007/s40279-014-0291-6
697	rayyan-263464986	Sleep efficiency in patients with polycystic ovarian syndrome	2013	Human Reproduction	28	11	3164	Kawada, T.	Export Date: 25 June 2025; Cited By: 0 | RAYYAN-: {"Hameed"=>"Excluded", "OZIEGBE"=>"Excluded"} | RAYYAN-EXCLUSION-REASONS: background article,wrong publication type | USER-NOTES: {"OZIEGBE"=>["UNRELATED"]}	10.1093/humrep/det327
698	rayyan-263464987	Easy bruising in a patient with secondary amenorrhea	2014	Clinical Chemistry	60	8	1047-1050	Roberts, T.K. and Fantz, C.R.	Export Date: 25 June 2025; Cited By: 0 | RAYYAN-: {"Hameed"=>"Excluded", "OZIEGBE"=>"Excluded"} | RAYYAN-EXCLUSION-REASONS: wrong publication type | USER-NOTES: {"OZIEGBE"=>["UNREL"]}	10.1373/clinchem.2013.207746
699	rayyan-263464989	Epidemiology and comorbidities of polycystic ovary syndrome in an indigent population	2014	Journal of Investigative Medicine	62	6	868-874	Sirmans, S.M. and Parish, R.C. and Blake, S. and Wang, X.	Export Date: 25 June 2025; Cited By: 63 | RAYYAN-: {"Hameed"=>"Excluded", "OZIEGBE"=>"Excluded"} | RAYYAN-EXCLUSION-REASONS: wrong publication type | USER-NOTES: {"OZIEGBE"=>["SEC STUDY"]}	10.1097/01.JIM.0000446834.90599.5d
700	rayyan-263464993	Assessing gonadal hormone contributions to affective psychopathologies across humans and animal models	2014	Psychoneuroendocrinology	46		114-128	Mueller, S.C. and Grissom, E.M. and Dohanich, G.P.	Export Date: 25 June 2025; Cited By: 39 | RAYYAN-: {"Hameed"=>"Excluded", "OZIEGBE"=>"Excluded"} | RAYYAN-EXCLUSION-REASONS: wrong population | USER-NOTES: {"OZIEGBE"=>["ANIMAL"]}	10.1016/j.psyneuen.2014.04.015
701	rayyan-263464994	Discussion Case Studies with Suggested Answers	2015	The Frith Prescribing Guidelines for People with Intellectual Disability			225-240		Export Date: 25 June 2025; Cited By: 0 | RAYYAN-: {"Hameed"=>"Excluded", "OZIEGBE"=>"Excluded"} | RAYYAN-EXCLUSION-REASONS: wrong study design,wrong publication type | USER-NOTES: {"OZIEGBE"=>["C R"]}	10.1002/9781118897164.ch20
702	rayyan-263464995	How do individuals with complete androgen insensitivity syndrome, mayer-rokitansky-küster-hauser syndrome or polycystic ovary syndrome experience contact to other affected persons?	2012	Geburtshilfe und Frauenheilkunde	72	11	1009-1017	Krupp, K. and Fliegner, M. and Brunner, F. and Brucker, S. and Rall, K. and Richter-Appelt, H.	Export Date: 25 June 2025; Cited By: 9 | RAYYAN-: {"Hameed"=>"Excluded", "OZIEGBE"=>"Excluded"} | RAYYAN-EXCLUSION-REASONS: wrong outcome,background article | USER-NOTES: {"OZIEGBE"=>["NODEP/ANX"]}	10.1055/s-0032-1327979
703	rayyan-263464996	Mental disorders and thrombotic risk	2013	Seminars in Thrombosis and Hemostasis	39	8	943-949	Hoirisch-Clapauch, S. and Nardi, A.E. and Gris, J.-C. and Brenner, B.	Export Date: 25 June 2025; Cited By: 15 | RAYYAN-: {"Hameed"=>"Excluded", "OZIEGBE"=>"Excluded"} | RAYYAN-EXCLUSION-REASONS: wrong outcome,background article | USER-NOTES: {"OZIEGBE"=>["UNRELATED"]}	10.1055/s-0033-1357486
704	rayyan-263464997	Diagnosis and treatment of polycystic ovary syndrome: An endocrine society clinical practice guideline	2013	Journal of Clinical Endocrinology and Metabolism	98	12	4565-4592	Legro, R.S. and Arslanian, S.A. and Ehrmann, D.A. and Hoeger, K.M. and Murad, M.H. and Pasquali, R. and Welt, C.K.	Export Date: 25 June 2025; Cited By: 1444 | RAYYAN-: {"Hameed"=>"Excluded", "OZIEGBE"=>"Excluded"} | RAYYAN-EXCLUSION-REASONS: background article,wrong study design,wrong publication type | USER-NOTES: {"OZIEGBE"=>["NO DEP"]}	10.1210/jc.2013-2350
705	rayyan-263465001	Reply: Sleep efficiency in patients with polycystic ovarian syndrome	2013	Human Reproduction	28	11	3165	Shreeve, N.	Export Date: 25 June 2025; Cited By: 0 | RAYYAN-: {"Hameed"=>"Excluded", "OZIEGBE"=>"Excluded"} | RAYYAN-EXCLUSION-REASONS: wrong outcome,background article | USER-NOTES: {"OZIEGBE"=>["INCOMPLETE"]}	10.1093/humrep/det328
706	rayyan-263465003	Vitamin B12 deficiency in an adolescent girl with polycystic ovarian syndrome	2014	European Journal of Obstetrics and Gynecology and Reproductive Biology	179		254	Gourgari, E. and Nella, A.A. and Lodish, M. and Stratakis, C.A. and Yanovski, J.A.	Export Date: 25 June 2025; Cited By: 4 | RAYYAN-: {"Hameed"=>"Excluded", "OZIEGBE"=>"Excluded"} | RAYYAN-EXCLUSION-REASONS: wrong outcome,background article,wrong publication type | USER-NOTES: {"OZIEGBE"=>["INCOMPLTE ARTICLE"]}	10.1016/j.ejogrb.2014.04.036
707	rayyan-263465004	An evidence-based approach to counseling for fertility treatment compliance	2015	Fertility Counseling: Clinical Guide and Case Studies			265-280	Gameiro, S. and Boivin, J.	Export Date: 25 June 2025; Cited By: 5 | RAYYAN-: {"Hameed"=>"Excluded", "OZIEGBE"=>"Excluded"} | RAYYAN-EXCLUSION-REASONS: background article,wrong study design,wrong publication type | USER-NOTES: {"OZIEGBE"=>["CASE REPORT"]}	10.1017/CBO9781107449398.020
708	rayyan-263465006	Psychiatric disorders related to polycystic ovary syndrome	2012	Endokrynologia Polska	63	6	488-491	Kr?pula, K. and Bidzinska-Speichert, B. and Lenarcik, A. and Tworowska-Bardzinska, U.	Export Date: 25 June 2025; Cited By: 25 | RAYYAN-: {"Hameed"=>"Excluded", "OZIEGBE"=>"Excluded"} | RAYYAN-EXCLUSION-REASONS: background article,wrong publication type | USER-NOTES: {"OZIEGBE"=>["REVIEW"]}
709	rayyan-263465007	Polycystic ovary syndrome: A review for dermatologists: Part I. Diagnosis and manifestations	2014	Journal of the American Academy of Dermatology	71	5	847.e1-847.e10	Housman, E. and Reynolds, R.V.	Export Date: 25 June 2025; Cited By: 56 | RAYYAN-: {"Hameed"=>"Excluded", "OZIEGBE"=>"Excluded"} | RAYYAN-EXCLUSION-REASONS: background article,wrong publication type | USER-NOTES: {"OZIEGBE"=>["REV"]}	10.1016/j.jaad.2014.05.007
710	rayyan-263465011	Rodent models of polycystic ovary syndrome: Phenotypic presentation, pathophysiology, and the effects of different interventions	2014	Seminars in Reproductive Medicine	32	3	183-193	Maliqueo, M. and Benrick, A. and Stener-Victorin, E.	Export Date: 25 June 2025; Cited By: 57 | RAYYAN-: {"Hameed"=>"Excluded", "OZIEGBE"=>"Excluded"} | RAYYAN-EXCLUSION-REASONS: wrong population | USER-NOTES: {"OZIEGBE"=>["RODENTS"]}	10.1055/s-0034-1371090
711	rayyan-263465013	Long-term morbidity: Cardiovascular disease, cancer, and depression in PCOS	2013	Polycystic Ovary Syndrome: Current and Emerging Concepts			303-316	Milman, L.W. and Dokras, A.	Export Date: 25 June 2025; Cited By: 1 | RAYYAN-: {"Hameed"=>"Excluded", "OZIEGBE"=>"Excluded"} | RAYYAN-EXCLUSION-REASONS: background article,wrong publication type | USER-NOTES: {"OZIEGBE"=>["REV"]}	10.1007/978-1-4614-8394-6_18
712	rayyan-263465014	Women’s health issues	2015	The Frith Prescribing Guidelines for People with Intellectual Disability			107-115	Tin, N.N. and Middleton, J.	Export Date: 25 June 2025; Cited By: 0 | RAYYAN-: {"Hameed"=>"Excluded", "OZIEGBE"=>"Excluded"} | RAYYAN-EXCLUSION-REASONS: wrong study design,wrong publication type | USER-NOTES: {"OZIEGBE"=>["UNREL"]}	10.1002/9781118897164.ch8
713	rayyan-263465016	Effects of physical exercise on the female reproductive system	2013	Minerva Endocrinologica	38	3	305-319	Orio, F. and Muscogiuri, G. and Ascione, A. and Marciano, F. and Volpe, A. and La Sala, G. and Savastano, S. and Colao, A. and Palomba, S.	Export Date: 25 June 2025; Cited By: 67 | RAYYAN-: {"Hameed"=>"Excluded", "OZIEGBE"=>"Excluded"} | RAYYAN-EXCLUSION-REASONS: wrong publication type | USER-NOTES: {"OZIEGBE"=>["REV"]}
714	rayyan-263465017	Psychiatric remission with warfarin: Should psychosis be addressed as plasminogen activator imbalance?	2013	Medical Hypotheses	80	2	137-141	Hoirisch-Clapauch, S. and Nardi, A.E.	Export Date: 25 June 2025; Cited By: 25 | RAYYAN-: {"Hameed"=>"Excluded", "OZIEGBE"=>"Excluded"} | RAYYAN-EXCLUSION-REASONS: wrong outcome,background article | USER-NOTES: {"OZIEGBE"=>["UNRELATED"]}	10.1016/j.mehy.2012.11.011
715	rayyan-263465019	Aspects of mental health care in the gynecological setting	2014	Women's Health	10	3	237-254	Bryant, C. and Kleinstäuber, M. and Judd, F.	Export Date: 25 June 2025; Cited By: 7 | RAYYAN-: {"Hameed"=>"Excluded", "OZIEGBE"=>"Excluded"} | RAYYAN-EXCLUSION-REASONS: wrong study design,wrong publication type | USER-NOTES: {"OZIEGBE"=>["FULL TXT TO VERIFY THE EXACT GYNAE CONDITION RELATED TO DEP"]}	10.2217/whe.14.16
716	rayyan-263465020	Ovarian hyperstimulation syndrome	2013	International Journal of Infertility and Fetal Medicine	4	3	71-78	Mahajan, N.	Export Date: 25 June 2025; Cited By: 5 | RAYYAN-: {"Hameed"=>"Excluded", "OZIEGBE"=>"Excluded"} | RAYYAN-EXCLUSION-REASONS: wrong outcome,background article | USER-NOTES: {"OZIEGBE"=>["REVIEW"]}	10.5005/jp-journals-10016-1065
717	rayyan-263465021	Comorbidities: Non alcoholic fatty liver in childhood obesity	2015	Morbid Obesity in Adolescents: Conservative Treatment and Surgical Approaches			41-54	Jödicke, B. and Wiegand, S.	Export Date: 25 June 2025; Cited By: 0 | RAYYAN-: {"Hameed"=>"Excluded", "OZIEGBE"=>"Excluded"} | RAYYAN-EXCLUSION-REASONS: wrong outcome,wrong population,background article | USER-NOTES: {"OZIEGBE"=>["UNRELATED"]}	10.1007/978-3-7091-0968-7_6
718	rayyan-263465022	Effects of metformin or an oral contraceptive containing cyproterone acetate on serum C-reactive protein, interleukin-6 and soluble vascular cell adhesion molecule-1 concentrations in women with polycystic ovary syndrome	2014	Experimental and Clinical Endocrinology and Diabetes	122	2	118-125	Dardzinska, J.A. and Rachon, D. and Kuligowska-Jakubowska, M. and Aleksandrowicz-Wrona, E. and Ploszynski, A. and Wyrzykowski, B. and Lysiak-Szydlowska, W.	Export Date: 25 June 2025; Cited By: 11 | RAYYAN-: {"Hameed"=>"Excluded", "OZIEGBE"=>"Excluded"} | RAYYAN-EXCLUSION-REASONS: wrong outcome,background article | USER-NOTES: {"OZIEGBE"=>["UNRELATED/NO DEP"]}	10.1055/s-0033-1363261
719	rayyan-263465023	Editorial: Neurological and psychiatric disorders in endocrine diseases	2015	Frontiers in Endocrinology	6			Tamagno, G. and Epelbaum, J.	Export Date: 25 June 2025; Cited By: 3 | RAYYAN-: {"Hameed"=>"Excluded", "OZIEGBE"=>"Excluded"} | RAYYAN-EXCLUSION-REASONS: wrong publication type | USER-NOTES: {"OZIEGBE"=>["EDI"]}	10.3389/fendo.2015.00075
720	rayyan-263465024	Prevalence of hypovitaminosis D and its association with comorbidities of childhood obesity	2014	The Permanente journal	18	4	32-39	Williams, R. and Novick, M. and Lehman, E.	Export Date: 25 June 2025; Cited By: 20 | RAYYAN-: {"Hameed"=>"Excluded", "OZIEGBE"=>"Excluded"} | RAYYAN-EXCLUSION-REASONS: wrong population | USER-NOTES: {"OZIEGBE"=>["UNREL"]}	10.7812/TPP/14-016
721	rayyan-263465025	Epidemiology, diagnosis, and management of polycystic ovary syndrome	2013	Clinical Epidemiology	6	1	2025-01-13	Sirmans, S.M. and Pate, K.A.	Export Date: 25 June 2025; Cited By: 774 | RAYYAN-: {"Hameed"=>"Excluded", "OZIEGBE"=>"Excluded"} | RAYYAN-EXCLUSION-REASONS: background article,wrong study design,wrong publication type | USER-NOTES: {"OZIEGBE"=>["REV"]}	10.2147/clep.s37559
722	rayyan-263465028	Harmful effects of functional hypercortisolism: A working hypothesis	2014	Endocrine	46	3	370-386	Tirabassi, G. and Boscaro, M. and Arnaldi, G.	Export Date: 25 June 2025; Cited By: 52 | RAYYAN-: {"Hameed"=>"Excluded", "OZIEGBE"=>"Excluded"} | RAYYAN-EXCLUSION-REASONS: wrong study design,wrong publication type | USER-NOTES: {"OZIEGBE"=>["REV"]}	10.1007/s12020-013-0112-y
723	rayyan-263465031	Comparison of dietary intake and physical activity between women with and without polycystic ovary syndrome: A review	2014	Advances in Nutrition	5	5	486-496	Lin, A.W. and Lujan, M.E.	Export Date: 25 June 2025; Cited By: 40 | RAYYAN-: {"Hameed"=>"Excluded", "OZIEGBE"=>"Excluded"} | RAYYAN-EXCLUSION-REASONS: background article,wrong publication type | USER-NOTES: {"OZIEGBE"=>["REV"]}	10.3945/an.113.005561
724	rayyan-263465033	Current research in acupuncture	2013	Current Research in Acupuncture	9781461433576		1-752	Xia, Y. and Ding, G. and Wu, G.-C.	Export Date: 25 June 2025; Cited By: 27 | RAYYAN-: {"Hameed"=>"Excluded", "OZIEGBE"=>"Excluded"} | RAYYAN-EXCLUSION-REASONS: wrong study design | USER-NOTES: {"OZIEGBE"=>["UNREL"]}	10.1007/978-1-4614-3357-6
725	rayyan-263465035	A "glucose eater" drug as a therapeutic agent in psychiatry	2013	Journal of Psychosocial Nursing and Mental Health Services	51	9	13-16	Howland, R.H.	Export Date: 25 June 2025; Cited By: 7 | RAYYAN-: {"Hameed"=>"Excluded", "OZIEGBE"=>"Excluded"} | RAYYAN-EXCLUSION-REASONS: wrong outcome,background article | USER-NOTES: {"OZIEGBE"=>["UNRELATED"]}	10.3928/02793695-20130805-01
726	rayyan-263465036	Azelaic acid in the treatment of acne in adult females: Case reports	2013	Skin Pharmacology and Physiology	27		18-25	Vargas-Diez, E. and Hofmann, M.A. and Bravo, B. and Malgazhdarova, G. and Katkhanova, O.A. and Yutskovskaya, Y.	Export Date: 25 June 2025; Cited By: 9 | RAYYAN-: {"Hameed"=>"Excluded", "OZIEGBE"=>"Excluded"} | RAYYAN-EXCLUSION-REASONS: wrong study design,wrong publication type | USER-NOTES: {"OZIEGBE"=>["C R"]}	10.1159/000354889
727	rayyan-263465037	Acupuncture effect and central autonomic regulation	2013	Evidence-based Complementary and Alternative Medicine	2013			Li, Q.-Q. and Shi, G.-X. and Xu, Q. and Wang, J. and Liu, C.-Z. and Wang, L.-P.	Export Date: 25 June 2025; Cited By: 102 | RAYYAN-: {"Hameed"=>"Excluded", "OZIEGBE"=>"Excluded"} | RAYYAN-EXCLUSION-REASONS: background article,wrong publication type | USER-NOTES: {"OZIEGBE"=>["UNRELATED"]}	10.1155/2013/267959
728	rayyan-263465039	Polycystic ovary syndrome: Perceptions and attitudes of women and primary health care physicians on features of pcos and renaming the syndrome	2014	Journal of Clinical Endocrinology and Metabolism	99	1	E107-E111	Teede, H. and Gibson-Helm, M. and Norman, R.J. and Boyle, J.	Export Date: 25 June 2025; Cited By: 76 | RAYYAN-: {"Hameed"=>"Excluded", "OZIEGBE"=>"Excluded"} | RAYYAN-EXCLUSION-REASONS: wrong outcome,background article | USER-NOTES: {"OZIEGBE"=>["NIL DEP/ANXI"]}	10.1210/jc.2013-2978
729	rayyan-263465041	[Preliminary study on relationship of disease-syndrome-symptom of ovulatory disorder infertility based on factor analysis]	2014	Zhongguo Zhong yao za zhi = Zhongguo zhongyao zazhi = China journal of Chinese materia medica	39	19	3860-3864	Li, M. and Ma, K. and Shan, J.	Export Date: 25 June 2025; Cited By: 2 | RAYYAN-: {"Hameed"=>"Excluded", "OZIEGBE"=>"Excluded"} | RAYYAN-EXCLUSION-REASONS: wrong outcome | USER-NOTES: {"OZIEGBE"=>["UNREL"]}
730	rayyan-263465042	Polycystic ovarian syndrome and borderline personality disorder: 3 case reports and scientific review of literature	2015	African Journal of Psychiatry (South Africa)	18	6		Sharma, T.R.	Export Date: 25 June 2025; Cited By: 6 | RAYYAN-: {"Hameed"=>"Excluded", "OZIEGBE"=>"Excluded"} | RAYYAN-EXCLUSION-REASONS: background article,wrong publication type | USER-NOTES: {"OZIEGBE"=>["C R"]}	10.4172/2378-5756.1000336
731	rayyan-263465043	Body image and quality of life of women with polycystic ovary syndrome	2013	Handbook on Body Image: Gender Differences, Sociocultural Influences and Health Implications			413-424	Thomas, S.A. and Pastore, L.M.	Export Date: 25 June 2025; Cited By: 0 | RAYYAN-: {"Hameed"=>"Excluded", "OZIEGBE"=>"Excluded"} | RAYYAN-EXCLUSION-REASONS: background article,wrong study design,wrong publication type | USER-NOTES: {"OZIEGBE"=>["REV"]}
732	rayyan-263465044	Patients' administration preferences: Progesterone vaginal insert (Endometrin®) compared to intramuscular progesterone for Luteal phase support	2014	Reproductive Health	11	1		Beltsos, A.N. and Sanchez, M.D. and Doody, K.J. and Bush, M.R. and Domar, A.D. and Collins, M.G.	Export Date: 25 June 2025; Cited By: 39 | RAYYAN-: {"Hameed"=>"Excluded", "OZIEGBE"=>"Excluded"} | RAYYAN-EXCLUSION-REASONS: wrong outcome,background article | USER-NOTES: {"OZIEGBE"=>["UNRELATED"]}	10.1186/1742-4755-11-78
733	rayyan-263465047	Acupuncture and physical exercise for affective symptoms and health-related quality of life in polycystic ovary syndrome: Secondary analysis from a randomized controlled trial	2013	BMC Complementary and Alternative Medicine	13			Stener-Victorin, E. and Holm, G. and Janson, P.O. and Gustafson, D. and Waern, M.	Export Date: 25 June 2025; Cited By: 55 | RAYYAN-: {"Hameed"=>"Excluded", "OZIEGBE"=>"Excluded"} | RAYYAN-EXCLUSION-REASONS: wrong publication type | USER-NOTES: {"OZIEGBE"=>["SEC STUDY"]}	10.1186/1472-6882-13-131
734	rayyan-263465048	Functional neuroimaging of emotional processing in women with polycystic ovary syndrome: A case-control pilot study	2013	Fertility and Sterility	100	1	200-207.e1	Marsh, C.A. and Berent-Spillson, A. and Love, T. and Persad, C.C. and Pop-Busui, R. and Zubieta, J.-K. and Smith, Y.R.	Export Date: 25 June 2025; Cited By: 35 | RAYYAN-: {"Hameed"=>"Excluded", "OZIEGBE"=>"Excluded"} | RAYYAN-EXCLUSION-REASONS: wrong outcome | USER-NOTES: {"OZIEGBE"=>["NO DEP"]}	10.1016/j.fertnstert.2013.02.054
735	rayyan-263465049	Decisions: Irregular menstrual cycles in a young woman	2014	CMAJ. Canadian Medical Association Journal	186	11	850-852	Boyle, J.A. and Teede, H.J.	Export Date: 25 June 2025; Cited By: 1 | RAYYAN-: {"Hameed"=>"Excluded", "OZIEGBE"=>"Excluded"} | RAYYAN-EXCLUSION-REASONS: wrong outcome,background article | USER-NOTES: {"OZIEGBE"=>["REVIEW ART"]}	10.1503/cmaj.130667
736	rayyan-263465050	Efect of prenatal hyperandrogenism on fertlity	2015	Revista Argentina de Endocrinologia y Metabolismo	52	2	73-78	Ferreira, S.R. and Vélez, L.M. and Motta, A.B.	Export Date: 25 June 2025; Cited By: 0 | RAYYAN-: {"Hameed"=>"Excluded", "OZIEGBE"=>"Excluded"} | RAYYAN-EXCLUSION-REASONS: wrong population,background article | USER-NOTES: {"OZIEGBE"=>["rats"]}
737	rayyan-263465053	Polycystic ovary syndrome and cardiovascular risk	2015	Androgens in Gynecological Practice			89-96	Burks, H.R. and Wild, R.A.	Export Date: 25 June 2025; Cited By: 0 | RAYYAN-: {"Hameed"=>"Excluded", "OZIEGBE"=>"Excluded"} | RAYYAN-EXCLUSION-REASONS: wrong outcome,wrong publication type	10.1017/CBO9781139649520.011
738	rayyan-263465054	Assessment of the obese child or adolescent	2014	Treatment of the Obese Patient			287-304	Barlow, S.E. and Taylor, S.A. and Hastings, E. and Garland, B.H.	Export Date: 25 June 2025; Cited By: 2 | RAYYAN-: {"Hameed"=>"Excluded", "OZIEGBE"=>"Excluded"} | RAYYAN-EXCLUSION-REASONS: wrong outcome,background article | USER-NOTES: {"OZIEGBE"=>["UNRELATED ARTICLE...OBESITY"]}	10.1007/978-1-4939-1203-2_20
739	rayyan-263465055	Body image satisfaction and self-esteem status among the patients with polycystic ovary syndrome	2013	International Journal of Reproductive BioMedicine	11	10	829-836	Bazarganipour, F. and Ziaei, S. and Montazeri, A. and Foroozanfard, F. and Kazemnejad, A. and Faghihzadeh, S.	Export Date: 25 June 2025; Cited By: 77 | RAYYAN-: {"Hameed"=>"Excluded", "OZIEGBE"=>"Excluded"} | RAYYAN-EXCLUSION-REASONS: wrong outcome | USER-NOTES: {"OZIEGBE"=>["focused on self esteem"]}
740	rayyan-263465056	NIH panel: Name change, new priorities advised for polycystic ovary syndrome	2013	JAMA	309	9	863	Hampton, T.	Export Date: 25 June 2025; Cited By: 10 | RAYYAN-: {"Hameed"=>"Excluded", "OZIEGBE"=>"Excluded"} | RAYYAN-EXCLUSION-REASONS: wrong outcome,background article,wrong publication type | USER-NOTES: {"OZIEGBE"=>["REV"]}	10.1001/jama.2013.1236
741	rayyan-263465057	Conservative therapy of polycystic ovary syndrome for young girls	2014	Giornale Italiano di Ostetricia e Ginecologia	36	1	165-168	Kamilova, N. and Mastiyeva, E.	Export Date: 25 June 2025; Cited By: 0 | RAYYAN-: {"Hameed"=>"Excluded", "OZIEGBE"=>"Excluded"} | RAYYAN-EXCLUSION-REASONS: wrong outcome,background article | USER-NOTES: {"OZIEGBE"=>["CONF PAPER"]}
742	rayyan-263465060	Adolescents and PCOS: Last update on diagnosis and therapy	2014	Giornale Italiano di Ostetricia e Ginecologia	36	1	131-136	Formuso, C. and Stracquadanio, M. and Teodoro, M.C. and Leanza, V. and D'Alessandro, M.A. and Ciotta, L.	Export Date: 25 June 2025; Cited By: 20 | RAYYAN-: {"Hameed"=>"Excluded", "OZIEGBE"=>"Excluded"} | RAYYAN-EXCLUSION-REASONS: background article,wrong publication type | USER-NOTES: {"OZIEGBE"=>["CONF PAPER"]}
743	rayyan-263465061	Polycystic Ovary syndrome: Update on diagnosis and treatment	2014	American Journal of Medicine	127	10	912-919	Setji, T.L. and Brown, A.J.	Export Date: 25 June 2025; Cited By: 106 | RAYYAN-: {"Hameed"=>"Excluded", "OZIEGBE"=>"Excluded"} | RAYYAN-EXCLUSION-REASONS: wrong publication type | USER-NOTES: {"OZIEGBE"=>["REV"]}	10.1016/j.amjmed.2014.04.017
744	rayyan-263465062	Management of Adolescent Hyperandrogenism	2015	International Society of Gynecological Endocrinology Series			33-39	Sultan, C. and Gaspari, L. and Paris, F.	Export Date: 25 June 2025; Cited By: 1 | RAYYAN-: {"Hameed"=>"Excluded", "OZIEGBE"=>"Excluded"} | RAYYAN-EXCLUSION-REASONS: wrong study design,wrong publication type | USER-NOTES: {"OZIEGBE"=>["INCOMPLETE"]}	10.1007/978-3-319-09662-9_4
745	rayyan-263465064	Scientific statement on the diagnostic criteria, epidemiology, pathophysiology, and molecular genetics of polycystic ovary syndrome	2015	Endocrine Reviews	36	5	487-525	Dumesic, D.A. and Oberfield, S.E. and Stener-Victorin, E. and Marshall, J.C. and Laven, J.S. and Legro, R.S.	Export Date: 25 June 2025; Cited By: 769 | RAYYAN-: {"Hameed"=>"Excluded", "OZIEGBE"=>"Excluded"} | RAYYAN-EXCLUSION-REASONS: background article,wrong study design,wrong publication type | USER-NOTES: {"OZIEGBE"=>["no mention of dep/anxi"]}	10.1210/er.2015-1018
746	rayyan-263465065	Vitamin D measurements - Facts and fancies	2013	Proceedings of Singapore Healthcare	22	3	227-234	Aw, T.C. and Yap, C.	Export Date: 25 June 2025; Cited By: 1 | RAYYAN-: {"Hameed"=>"Excluded", "OZIEGBE"=>"Excluded"} | RAYYAN-EXCLUSION-REASONS: wrong outcome | USER-NOTES: {"OZIEGBE"=>["NO MENTION OF PCOS"]}	10.1177/201010581302200311
747	rayyan-263465067	Metabolic, behavioral, and reproductive effects of vertical sleeve gastrectomy in an obese rat model of polycystic ovary syndrome	2014	Obesity Surgery	24	6	866-876	Ressler, I.B. and Grayson, B.E. and Seeley, R.J.	Export Date: 25 June 2025; Cited By: 13 | RAYYAN-: {"Hameed"=>"Excluded", "OZIEGBE"=>"Excluded"} | RAYYAN-EXCLUSION-REASONS: wrong population,background article | USER-NOTES: {"OZIEGBE"=>["RAT"]}	10.1007/s11695-013-1153-2
748	rayyan-263465068	Type 2 diabetes mellitus in children and adolescents	2013	Pediatrics in Review	34	12	541-548	Dileepan, K. and Max Feldt, M.	Export Date: 25 June 2025; Cited By: 26 | RAYYAN-: {"Hameed"=>"Excluded", "OZIEGBE"=>"Excluded"} | RAYYAN-EXCLUSION-REASONS: wrong outcome,wrong population,background article | USER-NOTES: {"OZIEGBE"=>["unrelated"]}	10.1542/pir.34-12-541
749	rayyan-263465069	Analysis of social, demographic and mental factors in case of women treated for infertility	2015	Ginekologia i Poloznictwo	35	1	67-71	Bakunowicz, A. and Brenk, A. and Olejek, A.	Export Date: 25 June 2025; Cited By: 2 | RAYYAN-: {"Hameed"=>"Excluded", "OZIEGBE"=>"Excluded"} | RAYYAN-EXCLUSION-REASONS: wrong outcome,wrong population
750	rayyan-263465071	The polycystic ovary syndrome: A position statement from the European Society of Endocrinology	2014	European Journal of Endocrinology	171	4	P1-P29	Conway, G. and Dewailly, D. and Diamanti-Kandarakis, E. and Escobar-Morreale, H.F. and Franks, S. and Gambineri, A. and Kelestimur, F. and Macut, D. and Micic, D. and Pasquali, R. and Pfeifer, M. and Pignatelli, D. and Pugeat, M. and Yildiz, B.O.	Export Date: 25 June 2025; Cited By: 557 | RAYYAN-: {"Hameed"=>"Excluded", "OZIEGBE"=>"Excluded"} | RAYYAN-EXCLUSION-REASONS: background article,wrong publication type | USER-NOTES: {"OZIEGBE"=>["REVIEW"]}	10.1530/EJE-14-0253
751	rayyan-263465072	Dietary Composition in the Treatment of Polycystic Ovary Syndrome: A Systematic Review to Inform Evidence-Based Guidelines	2013	Journal of the Academy of Nutrition and Dietetics	113	4	520-545	Moran, L.J. and Ko, H. and Misso, M. and Marsh, K. and Noakes, M. and Talbot, M. and Frearson, M. and Thondan, M. and Stepto, N. and Teede, H.J.	Export Date: 25 June 2025; Cited By: 182 | RAYYAN-: {"Hameed"=>"Excluded", "OZIEGBE"=>"Excluded"} | RAYYAN-EXCLUSION-REASONS: background article,wrong study design,wrong publication type | USER-NOTES: {"OZIEGBE"=>["S R"]}	10.1016/j.jand.2012.11.018
752	rayyan-263465073	A life course perspective on polycystic ovary syndrome	2014	International Journal of Women's Health	6	1	115-122	Sanchez, N.	Export Date: 25 June 2025; Cited By: 22 | RAYYAN-: {"Hameed"=>"Excluded", "OZIEGBE"=>"Excluded"} | RAYYAN-EXCLUSION-REASONS: wrong outcome,background article | USER-NOTES: {"OZIEGBE"=>["NO DEP"]}	10.2147/IJWH.S55748
753	rayyan-263465074	Are young adult women with polycystic ovary syndrome slipping through the healthcare cracks?	2014	Journal of Clinical Endocrinology and Metabolism	99	5	1583-1585	Dokras, A. and Witchel, S.F.	Export Date: 25 June 2025; Cited By: 33 | RAYYAN-: {"Hameed"=>"Excluded", "OZIEGBE"=>"Excluded"} | RAYYAN-EXCLUSION-REASONS: wrong outcome,background article | USER-NOTES: {"OZIEGBE"=>["REVIEW"]}	10.1210/jc.2013-4190
754	rayyan-263465075	Polycystic ovarian syndrome and Cushing's syndrome: A persistent diagnostic quandary	2014	European Journal of Obstetrics and Gynecology and Reproductive Biology	175	1	145-148	Brzana, J. and Yedinak, C.G. and Hameed, N. and Plesiu, A. and McCartney, S. and Fleseriu, M.	Export Date: 25 June 2025; Cited By: 23 | RAYYAN-: {"Hameed"=>"Excluded", "OZIEGBE"=>"Excluded"} | RAYYAN-EXCLUSION-REASONS: wrong population | USER-NOTES: {"OZIEGBE"=>["UNRELATED"]}	10.1016/j.ejogrb.2013.12.038
755	rayyan-263465078	Endocrinology and physiology of pseudocyesis	2013	Reproductive Biology and Endocrinology	11	1		Tarín, J.J. and Hermenegildo, C. and García-Pérez, M.A. and Cano, A.	Export Date: 25 June 2025; Cited By: 32 | RAYYAN-: {"Hameed"=>"Excluded", "OZIEGBE"=>"Excluded"} | RAYYAN-EXCLUSION-REASONS: background article,wrong publication type | USER-NOTES: {"OZIEGBE"=>["REV"]}	10.1186/1477-7827-11-39
756	rayyan-263465079	Psychosocial approach of polycystic ovary syndrome	2014	Orvosi Hetilap	155	47	1867-1871	Kohlné Papp, I.	Export Date: 25 June 2025; Cited By: 4 | RAYYAN-: {"Hameed"=>"Excluded", "OZIEGBE"=>"Excluded"} | RAYYAN-EXCLUSION-REASONS: background article,wrong publication type | USER-NOTES: {"OZIEGBE"=>["REV"]}	10.1556/OH.2014.30024
757	rayyan-263465081	Treating epilepsy in the setting of medical comorbidities	2014	Current Treatment Options in Neurology	16	7		Jerath, N.U. and Lamichhane, D. and Jasti, M. and Yarlagadda, V. and Zilli, E. and Nazzal, Y. and Granner, M.	Export Date: 25 June 2025; Cited By: 1 | RAYYAN-: {"Hameed"=>"Excluded", "OZIEGBE"=>"Excluded"} | RAYYAN-EXCLUSION-REASONS: background article,wrong publication type | USER-NOTES: {"OZIEGBE"=>["REV"]}	10.1007/s11940-014-0298-1
758	rayyan-263465084	Migraine-like headache in cerebral venous sinus thrombosis	2015	Neurologia i Neurochirurgia Polska	49	1	78-80	Tan, F.U. and Tellioglu, S. and Koc, R.S. and Leventoglu, A.	Export Date: 25 June 2025; Cited By: 3 | RAYYAN-: {"Hameed"=>"Excluded", "OZIEGBE"=>"Excluded"} | RAYYAN-EXCLUSION-REASONS: wrong outcome,wrong population,background article | USER-NOTES: {"OZIEGBE"=>["UNRELATED"]}	10.1016/j.pjnns.2015.01.005
759	rayyan-263465085	Treatment of polycystic ovary syndrome in adolescence	2014	Seminars in Reproductive Medicine	32	3	214-221	Vitek, W. and Hoeger, K.M.	Export Date: 25 June 2025; Cited By: 7 | RAYYAN-: {"Hameed"=>"Excluded", "OZIEGBE"=>"Excluded"} | RAYYAN-EXCLUSION-REASONS: wrong outcome | USER-NOTES: {"OZIEGBE"=>["NO DEP"]}	10.1055/s-0034-1371093
760	rayyan-263465086	Hormonal changes in hirsute women	2012	HealthMED	6	8	2929-2934	Gacaferri-Lumezi, B. and Gjurgjeala, N.K. and Lokaj-Berisha, V. and Latifi-Pupovci, H. and llahu, G.M.-B.	Export Date: 25 June 2025; Cited By: 0 | RAYYAN-: {"Hameed"=>"Excluded", "OZIEGBE"=>"Excluded"} | RAYYAN-EXCLUSION-REASONS: wrong outcome,background article | USER-NOTES: {"OZIEGBE"=>["NO PCOS"]}
761	rayyan-263465087	Psychological disturbances and quality of life in obese and infertile women and men	2012	International Journal of Endocrinology	2012			Kocelak, P. and Chudek, J. and Naworska, B. and Bak-Sosnowska, M. and Kotlarz, B. and Mazurek, M. and Madej, P. and Skrzypulec-Plinta, V. and Skalba, P. and Olszanecka-Glinianowicz, M.	Export Date: 25 June 2025; Cited By: 25 | RAYYAN-: {"Hameed"=>"Excluded", "OZIEGBE"=>"Excluded"} | RAYYAN-EXCLUSION-REASONS: background article,wrong publication type | USER-NOTES: {"OZIEGBE"=>["REV"]}	10.1155/2012/236217
762	rayyan-263465088	Sex-gender differences in diabetes vascular complications and treatment	2012	Endocrine, Metabolic and Immune Disorders - Drug Targets	12	2	179-196	Franconi, F. and Campesi, I. and Occhioni, S. and Tonolo, G.	Export Date: 25 June 2025; Cited By: 56 | RAYYAN-: {"Hameed"=>"Excluded", "OZIEGBE"=>"Excluded"} | RAYYAN-EXCLUSION-REASONS: wrong outcome,background article | USER-NOTES: {"OZIEGBE"=>["UNRELATED"]}	10.2174/187153012800493512
763	rayyan-263465089	The challenge of managing polycystic ovary syndrome in adolescents	2011	Sexuality, Reproduction and Menopause	9	3	2025-05-11	Hoeger, K.M.	Export Date: 25 June 2025; Cited By: 0 | RAYYAN-: {"Hameed"=>"Excluded", "OZIEGBE"=>"Excluded"} | RAYYAN-EXCLUSION-REASONS: background article,wrong publication type | USER-NOTES: {"OZIEGBE"=>["REVIEW"]}
764	rayyan-263465091	Anxiety and depression in polycystic ovary syndrome: A systematic review and meta-analysis	2011	Human Reproduction	26	9	2442-2451	Barry, J.A. and Kuczmierczyk, A.R. and Hardiman, P.J.	Export Date: 25 June 2025; Cited By: 250 | RAYYAN-: {"Hameed"=>"Excluded", "OZIEGBE"=>"Excluded"} | RAYYAN-EXCLUSION-REASONS: wrong study design,wrong publication type	10.1093/humrep/der197
765	rayyan-263465092	The effects of metformin with lifestyle therapy in polycystic ovary syndrome: A randomized double-blind study	2011	Fertility and Sterility	95	3	1059-1066.e7	Ladson, G. and Dodson, W.C. and Sweet, S.D. and Archibong, A.E. and Kunselman, A.R. and Demers, L.M. and Williams, N.I. and Coney, P. and Legro, R.S.	Export Date: 25 June 2025; Cited By: 109 | RAYYAN-: {"Hameed"=>"Excluded", "OZIEGBE"=>"Excluded"} | RAYYAN-EXCLUSION-REASONS: wrong outcome,background article | USER-NOTES: {"OZIEGBE"=>["NO DEP"]}	10.1016/j.fertnstert.2010.12.002
766	rayyan-263465096	Period problems: Disorders of menstruation in adolescents	2012	Archives of Disease in Childhood	97	6	554-560	Peacock, A. and Alvi, N.S. and Mushtaq, T.	Export Date: 25 June 2025; Cited By: 47 | RAYYAN-: {"Hameed"=>"Excluded", "OZIEGBE"=>"Excluded"} | RAYYAN-EXCLUSION-REASONS: wrong publication type | USER-NOTES: {"OZIEGBE"=>["REV"]}	10.1136/adc.2009.160853
767	rayyan-263465098	The influence of polycystic ovary syndrome on patient quality of life	2012	Archives of Perinatal Medicine	18	3	148-152	Katulski, K. and Rojewska, P. and Meczekalski, B.	Export Date: 25 June 2025; Cited By: 3 | RAYYAN-: {"Hameed"=>"Excluded", "OZIEGBE"=>"Excluded"} | RAYYAN-EXCLUSION-REASONS: background article,wrong publication type | USER-NOTES: {"OZIEGBE"=>["SEC STUD"]}
768	rayyan-263465099	Polycystic Ovarian Syndrome Management Options	2012	Obstetrics and Gynecology Clinics of North America	39	4	495-506	Bates, G.W. and Propst, A.M.	Export Date: 25 June 2025; Cited By: 18 | RAYYAN-: {"Hameed"=>"Excluded", "OZIEGBE"=>"Excluded"} | RAYYAN-EXCLUSION-REASONS: wrong publication type | USER-NOTES: {"OZIEGBE"=>["nomention of anxi/dep"]}	10.1016/j.ogc.2012.10.001
769	rayyan-263465100	Clinical, polysomnographic and laboratory characteristics of narcolepsy-cataplexy in a sample of children and adolescents	2011	Sleep Medicine	12	1	24-27	Peraita-Adrados, R. and García-Peñas, J.J. and Ruiz-Falcó, L. and Gutiérrez-Solana, L. and López-Esteban, P. and Vicario, J.L. and Miano, S. and Aparicio-Meix, M. and Martinez-Sopena, M.-J.	Export Date: 25 June 2025; Cited By: 38 | RAYYAN-: {"Hameed"=>"Excluded", "OZIEGBE"=>"Excluded"} | RAYYAN-EXCLUSION-REASONS: wrong outcome,background article,wrong publication type | USER-NOTES: {"OZIEGBE"=>["UNRELATED"]}	10.1016/j.sleep.2010.02.017
770	rayyan-263465103	Innovative use of spironolactone as an antiandrogen in the treatment of female pattern hair loss	2010	Dermatologic Clinics	28	3	611-618	Rathnayake, D. and Sinclair, R.	Export Date: 25 June 2025; Cited By: 65 | RAYYAN-: {"Hameed"=>"Excluded", "OZIEGBE"=>"Excluded"} | RAYYAN-EXCLUSION-REASONS: background article,wrong publication type | USER-NOTES: {"OZIEGBE"=>["REV"]}	10.1016/j.det.2010.03.011
771	rayyan-263465104	Reproductive and Other Health Outcomes in Iraq and Afghanistan Women Veterans Using VA Health Care: Association with Mental Health Diagnoses	2012	Women's Health Issues	22	5	e461-e471	Cohen, B.E. and Maguen, S. and Bertenthal, D. and Shi, Y. and Jacoby, V. and Seal, K.H.	Export Date: 25 June 2025; Cited By: 81 | RAYYAN-: {"Hameed"=>"Excluded", "OZIEGBE"=>"Excluded"} | RAYYAN-EXCLUSION-REASONS: wrong population	10.1016/j.whi.2012.06.005
772	rayyan-263465105	Polycystic ovary syndrome: What do the new guidelines recommend?	2012	Medicine Today	13	5	58-63	Joham, A.E. and Teede, H.J. and Norman, R.J.	Export Date: 25 June 2025; Cited By: 0 | RAYYAN-: {"Hameed"=>"Excluded", "OZIEGBE"=>"Excluded"} | RAYYAN-EXCLUSION-REASONS: background article,wrong publication type | USER-NOTES: {"OZIEGBE"=>["REVIEW"]}
773	rayyan-263465106	The pluses and minuses of bariatric surgery for morbid obesity: An endocrinological perspective	2012	Hormones	11	3	233-240	Polymeris, A.	Export Date: 25 June 2025; Cited By: 8 | RAYYAN-: {"Hameed"=>"Excluded", "OZIEGBE"=>"Excluded"} | RAYYAN-EXCLUSION-REASONS: background article,wrong publication type | USER-NOTES: {"OZIEGBE"=>["UNREL"]}	10.14310/horm.2002.1353
774	rayyan-263465107	Subclinical inflammation in obese women with polycystic ovary syndrome	2012	Middle East Fertility Society Journal	17	3	195-202	Elkholi, D.G.E.Y. and Hammoudah, S.F.	Export Date: 25 June 2025; Cited By: 3 | RAYYAN-: {"Hameed"=>"Excluded", "OZIEGBE"=>"Excluded"} | RAYYAN-EXCLUSION-REASONS: wrong outcome,background article | USER-NOTES: {"OZIEGBE"=>["NO DEP"]}	10.1016/j.mefs.2012.02.004
775	rayyan-263465108	Polycystic ovary syndrome: A common endocrine disorder and risk factor for vascular disease	2011	Current Treatment Options in Cardiovascular Medicine	13	4	289-301	McGowan, M.P.	Export Date: 25 June 2025; Cited By: 34 | RAYYAN-: {"Hameed"=>"Excluded", "OZIEGBE"=>"Excluded"} | RAYYAN-EXCLUSION-REASONS: wrong outcome | USER-NOTES: {"OZIEGBE"=>["NIL ANXI"]}	10.1007/s11936-011-0130-0
776	rayyan-263465109	Insulin resistance and polycystic ovary syndrome	2010	Handbook of Type 1 Diabetes Mellitus: Etiology, Diagnosis, and Treatment			419-433	Yildizhan, R. and Yildizhan, B.P. and Anik, G. and Yildizhan, G.	Export Date: 25 June 2025; Cited By: 1 | RAYYAN-: {"Hameed"=>"Excluded", "OZIEGBE"=>"Excluded"} | RAYYAN-EXCLUSION-REASONS: wrong study design,wrong publication type | USER-NOTES: {"OZIEGBE"=>["UNRELATED"]}
777	rayyan-263465111	Does homocysteine and ghrelin link in polcystic ovary syndrome relate to obesity?	2012	Anatolian Journal of Clinical Investigation	6	1	206-209	Sen, T.A.	Export Date: 25 June 2025; Cited By: 0 | RAYYAN-: {"Hameed"=>"Excluded", "OZIEGBE"=>"Excluded"} | RAYYAN-EXCLUSION-REASONS: wrong outcome,background article | USER-NOTES: {"OZIEGBE"=>["UNRELATED"]}
778	rayyan-263465113	Phenomenological study of infertile women with obesity	2010	Ginecologia y Obstetricia de Mexico	78	10	547-552	Arranz-Lara, L. and Martínez-Lemus, H. and Ruíz-Ornelas, J. and Sauceda-González, L. and Pimentel, E. and Anguiano, N. and Sondón, Z. and Cedillo, J. and Chávez, Á. and Regalado, M.Á. and Moreno, D.	Export Date: 25 June 2025; Cited By: 1 | RAYYAN-: {"Hameed"=>"Excluded", "OZIEGBE"=>"Excluded"} | RAYYAN-EXCLUSION-REASONS: wrong population | USER-NOTES: {"OZIEGBE"=>["no mention of PCOS"]}
779	rayyan-263465114	Childhood obesity in developing countries: Facets of abnormal growth	2012	Handbook of Growth and Growth Monitoring in Health and Disease			1491-1524	Gupta, N. and Goel, K. and Misra, A.	Export Date: 25 June 2025; Cited By: 0 | RAYYAN-: {"Hameed"=>"Excluded", "OZIEGBE"=>"Excluded"} | RAYYAN-EXCLUSION-REASONS: wrong population,background article | USER-NOTES: {"OZIEGBE"=>["UNRELATED"]}	10.1007/978-1-4419-1795-9_89
780	rayyan-263465115	Incidence of polycystic ovaries and androgen serum levels in women with borderline personality disorder	2010	Journal of Psychiatric Research	44	13	847-852	Roepke, S. and Ziegenhorn, A. and Kronsbein, J. and Merkl, A. and Bahri, S. and Lange, J. and Lübbert, H. and Schweiger, U. and Heuser, I. and Lammers, C.-H.	Export Date: 25 June 2025; Cited By: 31 | RAYYAN-: {"Hameed"=>"Excluded", "OZIEGBE"=>"Excluded"} | RAYYAN-EXCLUSION-REASONS: wrong outcome | USER-NOTES: {"OZIEGBE"=>["NO DEP"]}	10.1016/j.jpsychires.2010.01.007
781	rayyan-263465116	The obesity epidemic: Scope of the problem and management strategies	2010	Journal of Midwifery and Women's Health	55	6	568-578	Graves, B.W.	Export Date: 25 June 2025; Cited By: 15 | RAYYAN-: {"Hameed"=>"Excluded", "OZIEGBE"=>"Excluded"} | RAYYAN-EXCLUSION-REASONS: wrong population,background article,wrong publication type | USER-NOTES: {"OZIEGBE"=>["NO ANX/DEP"]}	10.1016/j.jmwh.2010.05.001
782	rayyan-263465117	Vitamin D in the aetiology and management of polycystic ovary syndrome	2012	Clinical Endocrinology	77	3	343-350	Thomson, R.L. and Spedding, S. and Buckley, J.D.	Export Date: 25 June 2025; Cited By: 230 | RAYYAN-: {"Hameed"=>"Excluded", "OZIEGBE"=>"Excluded"} | RAYYAN-EXCLUSION-REASONS: wrong outcome,background article | USER-NOTES: {"OZIEGBE"=>["NO ANX/DEP"]}	10.1111/j.1365-2265.2012.04434.x
783	rayyan-263465118	Valproate prescription prevalence among women of childbearing age	2011	Psychiatric Services	62	2	218-220	Wisner, K.L. and Leckman-Westin, E. and Finnerty, M. and Essock, S.M.	Export Date: 25 June 2025; Cited By: 26 | RAYYAN-: {"Hameed"=>"Excluded", "OZIEGBE"=>"Excluded"} | RAYYAN-EXCLUSION-REASONS: wrong outcome,wrong population | USER-NOTES: {"OZIEGBE"=>["UNRELATED"]}	10.1176/ps.62.2.pss6202_0218
784	rayyan-263465119	Polycystic ovary syndrome: Current infertility management	2011	Clinical Obstetrics and Gynecology	54	4	675-684	Aubuchon, M. and Legro, R.S.	Export Date: 25 June 2025; Cited By: 19 | RAYYAN-: {"Hameed"=>"Excluded", "OZIEGBE"=>"Excluded"} | RAYYAN-EXCLUSION-REASONS: wrong publication type | USER-NOTES: {"OZIEGBE"=>["NO MENTION OF DEPRESSION"]}	10.1097/GRF.0b013e3182353c98
785	rayyan-263465121	Insulin resistance in major depressive disorder and the effects of psychotropic medications	2012	Clinical Practice	9	5	579-589	Mason, J.S. and Kenna, H.A. and Rasgon, N.L.	Export Date: 25 June 2025; Cited By: 2 | RAYYAN-: {"Hameed"=>"Excluded", "OZIEGBE"=>"Excluded"} | RAYYAN-EXCLUSION-REASONS: background article,wrong publication type | USER-NOTES: {"OZIEGBE"=>["UNRELATED"]}	10.2217/cpr.12.46
786	rayyan-263465123	Emotional Needs of Teens With Polycystic Ovary Syndrome	2012	Journal of Pediatric Nursing	27	1	55-64	Dowdy, D.	Export Date: 25 June 2025; Cited By: 24 | RAYYAN-: {"Hameed"=>"Excluded", "OZIEGBE"=>"Excluded"} | RAYYAN-EXCLUSION-REASONS: background article,wrong study design,wrong publication type | USER-NOTES: {"OZIEGBE"=>["REV ART"]}	10.1016/j.pedn.2010.08.001
787	rayyan-263465126	Increased risk for abnormal depression scores in women with polycystic ovary syndrome: A systematic review and meta-analysis	2011	Obstetrical and Gynecological Survey	66	5	284-285	Dokras, A. and Clifton, S. and Futterweit, W. and Wild, R.	Export Date: 25 June 2025; Cited By: 5 | RAYYAN-: {"Hameed"=>"Excluded", "OZIEGBE"=>"Excluded"} | RAYYAN-EXCLUSION-REASONS: background article,wrong study design,wrong publication type | USER-NOTES: {"OZIEGBE"=>["MET/SYS"]}	10.1097/OGX.0b013e318227fc6a
788	rayyan-263465127	Reproductive Endocrinology: Androgens inversely related to depression in PCOS	2011	Nature Reviews Endocrinology	7	8	438	Koch, L.	Export Date: 25 June 2025; Cited By: 1 | RAYYAN-: {"Hameed"=>"Excluded", "OZIEGBE"=>"Excluded"} | RAYYAN-EXCLUSION-REASONS: background article,wrong publication type | USER-NOTES: {"OZIEGBE"=>["INCOMPLETE"]}	10.1038/nrendo.2011.97
789	rayyan-263465128	Psychiatric disorders in patients with end-stage renal disease	2012	Journal of Renal Care	38	3	131-137	Martiny, C. and de Oliveira e Silva, A.C. and Neto, J.P.S. and Nardi, A.E.	Export Date: 25 June 2025; Cited By: 12 | RAYYAN-: {"Hameed"=>"Excluded", "OZIEGBE"=>"Excluded"} | RAYYAN-EXCLUSION-REASONS: wrong population | USER-NOTES: {"OZIEGBE"=>["NO DEP/ANXI"]}	10.1111/j.1755-6686.2012.00261.x
790	rayyan-263465129	Gestational trophoblastic disease	2012	Best Practice and Research: Clinical Obstetrics and Gynaecology	26	3	357-370	Tse, K.Y. and Ngan, H.Y.S.	Export Date: 25 June 2025; Cited By: 20 | RAYYAN-: {"Hameed"=>"Excluded", "OZIEGBE"=>"Excluded"} | RAYYAN-EXCLUSION-REASONS: wrong study design | USER-NOTES: {"OZIEGBE"=>["UNRELATED"]}	10.1016/j.bpobgyn.2011.11.009
791	rayyan-263465130	The metabolic aspects of polycystic ovary syndrome	2011	Expert Review of Obstetrics and Gynecology	6	3	331-341	Yasmin, E. and Balen, A.H.	Export Date: 25 June 2025; Cited By: 2 | RAYYAN-: {"Hameed"=>"Excluded", "OZIEGBE"=>"Excluded"} | RAYYAN-EXCLUSION-REASONS: wrong study design,wrong publication type | USER-NOTES: {"OZIEGBE"=>["REV"]}	10.1586/eog.11.18
792	rayyan-263465131	Evaluation and Treatment of Anovulatory and Unexplained Infertility	2012	Obstetrics and Gynecology Clinics of North America	39	4	507-519	Propst, A.M. and Bates, G.W.	Export Date: 25 June 2025; Cited By: 13 | RAYYAN-: {"Hameed"=>"Excluded", "OZIEGBE"=>"Excluded"} | RAYYAN-EXCLUSION-REASONS: wrong publication type | USER-NOTES: {"OZIEGBE"=>["REV"]}	10.1016/j.ogc.2012.09.008
793	rayyan-263465132	The diagnostic yield of thyroid function tests and their cost-effectiveness in the student clinic at sultan qaboos university: Retrospective chart review	2010	Sultan Qaboos University Medical Journal	10	2	215-220	El Shafie, K. and Al-Shaqsi, A. and Al-Mahrouqi, B. and Al Lawati, H. and Ganguly, S.S. and Al Adawi, S. and Al Shafaee, M.	Export Date: 25 June 2025; Cited By: 1 | RAYYAN-: {"Hameed"=>"Excluded", "OZIEGBE"=>"Excluded"} | RAYYAN-EXCLUSION-REASONS: wrong population,background article | USER-NOTES: {"OZIEGBE"=>["REVIEW"]}
794	rayyan-263465133	Diagnosis of co-morbid axis-I psychiatric disorders among women with newly diagnosed, untreated endocrine disorders	2010	World Journal of Biological Psychiatry	11	8	991-996	Fornaro, M. and Iovieno, N. and Clementi, N. and Boscaro, M. and Paggi, F. and Balercia, G. and Fava, M. and Papakostas, G.I.	Export Date: 25 June 2025; Cited By: 16 | RAYYAN-: {"Hameed"=>"Excluded", "OZIEGBE"=>"Excluded"} | RAYYAN-EXCLUSION-REASONS: wrong outcome | USER-NOTES: {"OZIEGBE"=>["NO MENTION OF PCOS"]}	10.3109/15622975.2010.491126
795	rayyan-263465134	Polycystic ovary syndrome: A complex condition with psychological, reproductive and metabolic manifestations that impacts on health across the lifespan	2010	BMC Medicine	8			Teede, H. and Deeks, A. and Moran, L.	Export Date: 25 June 2025; Cited By: 1097 | RAYYAN-: {"Hameed"=>"Excluded", "OZIEGBE"=>"Excluded"} | RAYYAN-EXCLUSION-REASONS: background article,wrong publication type | USER-NOTES: {"OZIEGBE"=>["REV"]}	10.1186/1741-7015-8-41
796	rayyan-263465135	Use of the aromatase inhibitor letrozole for ovulation induction in women with polycystic ovarian syndrome	2011	Clinical Obstetrics and Gynecology	54	4	685-695	Casper, R.F. and Mitwally, M.F.M.	Export Date: 25 June 2025; Cited By: 71 | RAYYAN-: {"Hameed"=>"Excluded", "OZIEGBE"=>"Excluded"} | RAYYAN-EXCLUSION-REASONS: wrong outcome,background article | USER-NOTES: {"OZIEGBE"=>["UNRELATED"]}	10.1097/GRF.0b013e3182353d0f
797	rayyan-263465136	Early users of fertility treatment with hormones and IVF: Women who live in major cities and have private health insurance	2010	Australian and New Zealand Journal of Public Health	34	6	629-634	Herbert, D.L. and Lucke, J.C. and Dobson, A.J.	Export Date: 25 June 2025; Cited By: 8 | RAYYAN-: {"Hameed"=>"Excluded", "OZIEGBE"=>"Excluded"} | RAYYAN-EXCLUSION-REASONS: wrong population,background article | USER-NOTES: {"OZIEGBE"=>["UNRELATED.... IVF"]}	10.1111/j.1753-6405.2010.00625.x
798	rayyan-263465137	The CO2 hypothesis update-metabolic syndrome: An inevitable response to environmental stresses- induced suicidal death of erythrocytes (eryptosis)?	2012	Handbook on Metabolic Syndrome: Classification, Risk Factors and Health Impact			189-209	Zappulla, D.	Export Date: 25 June 2025; Cited By: 2 | RAYYAN-: {"Hameed"=>"Excluded", "OZIEGBE"=>"Excluded"} | RAYYAN-EXCLUSION-REASONS: wrong outcome | USER-NOTES: {"OZIEGBE"=>["UNRELATED"]}
799	rayyan-263465138	Modeling depression in adult female cynomolgus monkeys (Macaca fascicularis)	2012	American Journal of Primatology	74	6	528-542	Willard, S.L. and Shively, C.A.	Export Date: 25 June 2025; Cited By: 57 | RAYYAN-: {"Hameed"=>"Excluded", "OZIEGBE"=>"Excluded"} | RAYYAN-EXCLUSION-REASONS: wrong population | USER-NOTES: {"OZIEGBE"=>["ANIMAL"]}	10.1002/ajp.21013
800	rayyan-263465139	Endocrinological insights into different in vitro fertilization treatment aspects	2012	Expert Review of Endocrinology and Metabolism	7	4	419-432	Ng, C. and Trew, G.	Export Date: 25 June 2025; Cited By: 2 | RAYYAN-: {"Hameed"=>"Excluded", "OZIEGBE"=>"Excluded"} | RAYYAN-EXCLUSION-REASONS: background article,wrong publication type | USER-NOTES: {"OZIEGBE"=>["REV"]}	10.1586/eem.12.32
801	rayyan-263465140	Health-related quality of life and psychological distress in polycystic ovary syndrome: A hidden facet in South Asian women	2011	BJOG: An International Journal of Obstetrics and Gynaecology	118	3	319-328	Kumarapeli, V.L. and De A Seneviratne, R. and Wijeyaratne, C.N.	Export Date: 25 June 2025; Cited By: 58 | RAYYAN-: {"Hameed"=>"Excluded", "OZIEGBE"=>"Excluded"} | RAYYAN-EXCLUSION-REASONS: wrong outcome,wrong publication type | USER-NOTES: {"OZIEGBE"=>["NODEP/ANX"]}	10.1111/j.1471-0528.2010.02799.x
802	rayyan-263465141	The impact of eating behavior on psychological symptoms typical of reactive hypoglycemia. A pilot study comparing women with polycystic ovary syndrome to controls	2011	Appetite	57	1	73-76	Barry, J.A. and Bouloux, P. and Hardiman, P.J.	Export Date: 25 June 2025; Cited By: 13 | RAYYAN-: {"Hameed"=>"Excluded", "OZIEGBE"=>"Excluded"} | RAYYAN-EXCLUSION-REASONS: wrong outcome,background article | USER-NOTES: {"OZIEGBE"=>["ANXI AND DEPRESSION NOT MENTIONED"]}	10.1016/j.appet.2011.03.003
803	rayyan-263465142	Update on the management of hirsutism	2010	Cleveland Clinic Journal of Medicine	77	6	388-398	Harrison, S. and Somani, N. and Bergfeld, W.F.	Export Date: 25 June 2025; Cited By: 17 | RAYYAN-: {"Hameed"=>"Excluded", "OZIEGBE"=>"Excluded"} | RAYYAN-EXCLUSION-REASONS: background article,wrong publication type | USER-NOTES: {"OZIEGBE"=>["REV"]}	10.3949/ccjm.77a.08079
804	rayyan-263465143	Lack of exercise is a major cause of chronic diseases	2012	Comprehensive Physiology	2	2	1143-1211	Booth, F.W. and Roberts, C.K. and Laye, M.J.	Export Date: 25 June 2025; Cited By: 1906 | RAYYAN-: {"Hameed"=>"Excluded", "OZIEGBE"=>"Excluded"} | RAYYAN-EXCLUSION-REASONS: wrong outcome,background article | USER-NOTES: {"OZIEGBE"=>["UNRELATED ARTICLE"]}	10.1002/cphy.c110025
805	rayyan-263465144	Defining risk in women with polycystic ovary syndrome: A need for constant vigilance	2011	Obstetrics and Gynecology	117	1	2025-01-02	Chang, R.J.	Export Date: 25 June 2025; Cited By: 2 | RAYYAN-: {"Hameed"=>"Excluded", "OZIEGBE"=>"Excluded"} | RAYYAN-EXCLUSION-REASONS: wrong outcome,wrong study design | USER-NOTES: {"OZIEGBE"=>["review full text"]}	10.1097/AOG.0b013e318202f06c
806	rayyan-263465149	The impact of serum lipids on risk for microangiopathy in patients with type 2 diabetes mellitus	2012	Cardiovascular Diabetology	11			Toth, P.P. and Simko, R.J. and Palli, S.R. and Koselleck, D. and Quimbo, R.A. and Cziraky, M.J.	Export Date: 25 June 2025; Cited By: 67 | RAYYAN-: {"Hameed"=>"Excluded", "OZIEGBE"=>"Excluded"} | RAYYAN-EXCLUSION-REASONS: wrong outcome,wrong population | USER-NOTES: {"OZIEGBE"=>["NILANX/DEP"]}	10.1186/1475-2840-11-109
807	rayyan-263465150	Ovarian morphology in premenstrual dysphoria	2012	Psychoneuroendocrinology	37	6	742-751	Eriksson, O. and Landén, M. and Sundblad, C. and Holte, J. and Eriksson, E. and Naessén, T.	Export Date: 25 June 2025; Cited By: 4 | RAYYAN-: {"Hameed"=>"Excluded", "OZIEGBE"=>"Excluded"} | RAYYAN-EXCLUSION-REASONS: wrong population,background article | USER-NOTES: {"OZIEGBE"=>["unrelated..no anxi/dep"]}	10.1016/j.psyneuen.2011.09.005
808	rayyan-263465152	Acupuncturist perceptions of serving as a clinical trial practitioner	2012	Complementary Therapies in Medicine	20	4	183-189	Thompson, M.E. and Jenkins, J. and Smucker, A. and Smithwick, S. and Groopman, D. and Pastore, L.M.	Export Date: 25 June 2025; Cited By: 9 | RAYYAN-: {"Hameed"=>"Excluded", "OZIEGBE"=>"Excluded"} | RAYYAN-EXCLUSION-REASONS: wrong outcome,wrong population,background article | USER-NOTES: {"OZIEGBE"=>["NO DEP"]}	10.1016/j.ctim.2012.01.002
809	rayyan-263465153	How to stay heart healthy in 2011: Considerations for the primary prevention of cardiovascular disease in women	2011	Women's Health	7	4	433-451	Davis, M.B. and Duvernoy, C.S.	Export Date: 25 June 2025; Cited By: 9 | RAYYAN-: {"Hameed"=>"Excluded", "OZIEGBE"=>"Excluded"} | RAYYAN-EXCLUSION-REASONS: background article,wrong publication type | USER-NOTES: {"OZIEGBE"=>["UNRELATED"]}	10.2217/whe.11.34
810	rayyan-263465154	Headache during airplane travel ("airplane headache"): First case in Greece	2011	Journal of Headache and Pain	12	4	489-491	Kararizou, E. and Anagnostou, E. and Paraskevas, G.P. and Vassilopoulou, S.D. and Naoumis, D. and Kararizos, G. and Spengos, K.	Export Date: 25 June 2025; Cited By: 18 | RAYYAN-: {"Hameed"=>"Excluded", "OZIEGBE"=>"Excluded"} | RAYYAN-EXCLUSION-REASONS: background article,wrong publication type | USER-NOTES: {"OZIEGBE"=>["UNRELATED"]}	10.1007/s10194-011-0337-1
811	rayyan-263465155	Valproate: Clinical Pharmacological Profile	2011	Bipolar Psychopharmacotherapy: Caring for the Patient: Second Edition			25-43	Bowden, C.L. and Singh, V.	Export Date: 25 June 2025; Cited By: 0 | RAYYAN-: {"Hameed"=>"Excluded", "OZIEGBE"=>"Excluded"} | RAYYAN-EXCLUSION-REASONS: background article,wrong publication type | USER-NOTES: {"OZIEGBE"=>["UNRELATED "]}	10.1002/9780470975114.ch3
812	rayyan-263465157	Depression: An emotional obstacle to seeking medical advice for infertility	2010	Fertility and Sterility	94	5	1817-1821	Herbert, D.L. and Lucke, J.C. and Dobson, A.J.	Export Date: 25 June 2025; Cited By: 48 | RAYYAN-: {"Hameed"=>"Excluded", "OZIEGBE"=>"Excluded"} | RAYYAN-EXCLUSION-REASONS: wrong population,background article | USER-NOTES: {"OZIEGBE"=>["UNRELATED"]}	10.1016/j.fertnstert.2009.10.062
813	rayyan-263465158	Increased prevalence of anxiety symptoms in women with polycystic ovary syndrome: Systematic review and meta-analysis	2012	Fertility and Sterility	97	1	225-230.e2	Dokras, A. and Clifton, S. and Futterweit, W. and Wild, R.	Export Date: 25 June 2025; Cited By: 162 | RAYYAN-: {"Hameed"=>"Excluded", "OZIEGBE"=>"Excluded"} | RAYYAN-EXCLUSION-REASONS: background article,wrong study design,wrong publication type | USER-NOTES: {"OZIEGBE"=>["SYS/MET"]}	10.1016/j.fertnstert.2011.10.022
814	rayyan-263465159	Metabolic syndrome in children and adolescents: Classification, risk factors and health impact	2012	Handbook on Metabolic Syndrome: Classification, Risk Factors and Health Impact			32-65	Elizondo-Montemayor, L. and Gutierrez, N.G.	Export Date: 25 June 2025; Cited By: 0 | RAYYAN-: {"Hameed"=>"Excluded", "OZIEGBE"=>"Excluded"} | RAYYAN-EXCLUSION-REASONS: wrong population,background article,wrong publication type | USER-NOTES: {"OZIEGBE"=>["CONFEENCE PAPER"]}
815	rayyan-263465162	Character traits of personality in adolescents with endocrinopathies	2012	Psychological Science and Education	17	4	61-69	Svistunova, E.V.	Export Date: 25 June 2025; Cited By: 0 | RAYYAN-: {"Hameed"=>"Excluded", "OZIEGBE"=>"Excluded"} | RAYYAN-EXCLUSION-REASONS: wrong outcome,wrong population | USER-NOTES: {"OZIEGBE"=>["UNREL"]}
816	rayyan-263465163	The pluripotential effects of hypolipidemic treatment for polycystic ovarysyndrome (PCOS): Dyslipidemia, cardiovascular risk factors and beyond	2011	Current Pharmaceutical Design	17	9	908-921	Economou, F. and Xyrafis, X. and Christakou, C. and Diamanti-Kandarakis, E.	Export Date: 25 June 2025; Cited By: 9 | RAYYAN-: {"Hameed"=>"Excluded", "OZIEGBE"=>"Excluded"} | RAYYAN-EXCLUSION-REASONS: wrong outcome,background article | USER-NOTES: {"OZIEGBE"=>["no dep/anxi"]}	10.2174/138161211795428821
817	rayyan-263465164	Incorporating patient preference into the management of infertility in women with polycystic ovary syndrome	2012	Patient Preference and Adherence	6		407-415	Okoroafor, U.C. and Jungheim, E.S.	Export Date: 25 June 2025; Cited By: 1 | RAYYAN-: {"Hameed"=>"Excluded", "OZIEGBE"=>"Excluded"} | RAYYAN-EXCLUSION-REASONS: background article,wrong publication type | USER-NOTES: {"OZIEGBE"=>["REV"]}	10.2147/PPA.S25286
818	rayyan-263465165	Heavy menstrual bleeding in adolescents: Hormonal or hematologic?	2011	Minerva Ginecologica	63	6	547-561	Appelbaum, H. and Acharya, S.S.	Export Date: 25 June 2025; Cited By: 3 | RAYYAN-: {"Hameed"=>"Excluded", "OZIEGBE"=>"Excluded"} | RAYYAN-EXCLUSION-REASONS: wrong outcome,wrong population,wrong publication type | USER-NOTES: {"OZIEGBE"=>["no mention of pcos"]}
819	rayyan-263465166	Metformin administration restores allopregnanolone response to adrenocorticotropic hormone (ACTH) stimulation in overweight hyperinsulinemic patients with PCOS	2010	Gynecological Endocrinology	26	9	684-689	Genazzani, A.D. and Chierchia, E. and Rattighieri, E. and Santagni, S. and Casarosa, E. and Luisi, M. and Genazzani, A.R.	Export Date: 25 June 2025; Cited By: 21 | RAYYAN-: {"Hameed"=>"Excluded", "OZIEGBE"=>"Excluded"} | RAYYAN-EXCLUSION-REASONS: wrong outcome,background article | USER-NOTES: {"OZIEGBE"=>["REVIEW"]}	10.3109/09513590.2010.500818
820	rayyan-263465168	Expression of GATA-4 in ovary tissue of rat model of letrozole-induced polycystic ovary syndrome	2010	Acta Anatomica Sinica	41	5	728-732	Guo, H.-S. and Chen, D. and An, C.-X.	Export Date: 25 June 2025; Cited By: 0 | RAYYAN-: {"Hameed"=>"Excluded", "OZIEGBE"=>"Excluded"} | RAYYAN-EXCLUSION-REASONS: wrong population | USER-NOTES: {"OZIEGBE"=>["ANIMAL"]}	10.3969/j.issn.0529-1356.2010.05.018
821	rayyan-263465171	Management of anovulatory infertility	2012	Best Practice and Research: Clinical Obstetrics and Gynaecology	26	6	757-768	Li, R.H.W. and Ng, E.H.Y.	Export Date: 25 June 2025; Cited By: 35 | RAYYAN-: {"Hameed"=>"Excluded", "OZIEGBE"=>"Excluded"} | RAYYAN-EXCLUSION-REASONS: wrong population,background article | USER-NOTES: {"OZIEGBE"=>["NO DEP/ANX"]}	10.1016/j.bpobgyn.2012.05.004
822	rayyan-263465174	Gender issues	2012	Handbook of Clinical Neurology	108		759-781	Crawford, P. and Duncan, S.	Export Date: 25 June 2025; Cited By: 2 | RAYYAN-: {"Hameed"=>"Excluded", "OZIEGBE"=>"Excluded"} | RAYYAN-EXCLUSION-REASONS: wrong outcome,background article | USER-NOTES: {"OZIEGBE"=>["unrelated..epilep"]}	10.1016/B978-0-444-52899-5.00026-5
823	rayyan-263465175	Sexual dysfunction in patients with polycystic ovary syndrome: Clinical and hormonal correlations	2011	Comprehensive Psychiatry	52	5	486-489	Veras, A.B. and Bruno, R.V. and De Avila, M.A.P. and Nardi, A.E.	Export Date: 25 June 2025; Cited By: 46 | RAYYAN-: {"Hameed"=>"Excluded", "OZIEGBE"=>"Excluded"} | RAYYAN-EXCLUSION-REASONS: wrong outcome | USER-NOTES: {"OZIEGBE"=>["NIL DEP/ANXI"]}	10.1016/j.comppsych.2010.10.013
824	rayyan-263465176	Assessment and management of polycystic ovary syndrome: Summary of an evidence-based guideline	2011	Medical Journal of Australia	195	6	S65-S112	Teede, H.J. and Misso, M.L. and Deeks, A.A. and Moran, L.J. and Stuckey, B.G.A. and Wong, J.L.A. and Norman, R.J. and Costello, M.F.	Export Date: 25 June 2025; Cited By: 318 | RAYYAN-: {"Hameed"=>"Excluded", "OZIEGBE"=>"Excluded"} | RAYYAN-EXCLUSION-REASONS: wrong outcome,background article | USER-NOTES: {"OZIEGBE"=>["INCOMPLETE"]}	10.5694/mja11.10915
825	rayyan-263465177	Roles of gender, age, race/ethnicity, and residential socioeconomics in obstructive sleep apnea syndromes	2012	Current Opinion in Pulmonary Medicine	18	6	568-573	Ralls, F.M. and Grigg-Damberger, M.	Export Date: 25 June 2025; Cited By: 89 | RAYYAN-: {"Hameed"=>"Excluded", "OZIEGBE"=>"Excluded"} | RAYYAN-EXCLUSION-REASONS: wrong publication type | USER-NOTES: {"OZIEGBE"=>["REV"]}	10.1097/MCP.0b013e328358be05
826	rayyan-263465179	A primary care approach for adolescent care and counseling services	2012	Indian Journal of Pediatrics	79		S79-S83	Nair, M.K.C. and Chacko, D.S. and Indira, M.S. and Siju, K.E. and George, B. and Russell, P.S.	Export Date: 25 June 2025; Cited By: 7 | RAYYAN-: {"Hameed"=>"Excluded", "OZIEGBE"=>"Excluded"} | RAYYAN-EXCLUSION-REASONS: wrong publication type | USER-NOTES: {"OZIEGBE"=>["UNRELATED"]}	10.1007/s12098-011-0434-9
827	rayyan-263465181	Emotional distress is a common risk in women with polycystic ovary syndrome: A systematic review and meta-analysis of 28 studies	2012	Human Reproduction Update	18	6	638-651	Veltman-verhulst, S.M. and Boivin, J. and Eijkemans, M.J.C. and Fauser, B.J.C.M.	Export Date: 25 June 2025; Cited By: 174 | RAYYAN-: {"Hameed"=>"Excluded", "OZIEGBE"=>"Excluded"} | RAYYAN-EXCLUSION-REASONS: background article,wrong study design,wrong publication type | USER-NOTES: {"OZIEGBE"=>["S R"]}	10.1093/humupd/dms029
828	rayyan-263465183	Evidence-based guideline for PCOS	2011	Australian Journal of Pharmacy	92	1097	30		Export Date: 25 June 2025; Cited By: 0 | RAYYAN-: {"Hameed"=>"Excluded", "OZIEGBE"=>"Excluded"} | RAYYAN-EXCLUSION-REASONS: wrong outcome,background article | USER-NOTES: {"OZIEGBE"=>["GUIDELINE"]}
829	rayyan-263465186	Rimonabant: A rapidly expanding role in the management of metabolic and systemic disorders besides polycystic ovarian syndrome	2009	Clinical Endocrinology	70	2	339	Kapoor, S.	Export Date: 25 June 2025; Cited By: 0 | RAYYAN-: {"Hameed"=>"Excluded", "OZIEGBE"=>"Excluded"} | RAYYAN-EXCLUSION-REASONS: wrong outcome,background article | USER-NOTES: {"OZIEGBE"=>["REVIEW PAPAER"]}	10.1111/j.1365-2265.2008.03339.x
830	rayyan-263465187	Psychosocial aspects of women with polycystic ovary syndrome from South India	2008	Journal of Association of Physicians of India	56		945-948	Sundararaman, P.G. and Sridhar, G.R.	Export Date: 25 June 2025; Cited By: 26 | RAYYAN-: {"Hameed"=>"Excluded", "OZIEGBE"=>"Excluded"} | RAYYAN-EXCLUSION-REASONS: wrong outcome | USER-NOTES: {"OZIEGBE"=>["NIL DEP/ANX"]}
831	rayyan-263465188	The prevalence of eating disorders in women with facial hirsutism: An epidemiological cohort study	2008	International Journal of Eating Disorders	41	5	427-431	Morgan, J. and Scholtz, S. and Lacey, H. and Conway, G.	Export Date: 25 June 2025; Cited By: 42 | RAYYAN-: {"Hameed"=>"Excluded", "OZIEGBE"=>"Excluded"} | RAYYAN-EXCLUSION-REASONS: wrong population | USER-NOTES: {"OZIEGBE"=>["NO PCOS"]}	10.1002/eat.20527
832	rayyan-263465189	Surgical treatment of obesity	2008	European Journal of Endocrinology	158	2	135-145	Bult, M.J.F. and van Dalen, T. and Muller, A.F.	Export Date: 25 June 2025; Cited By: 214 | RAYYAN-: {"Hameed"=>"Excluded", "OZIEGBE"=>"Excluded"} | RAYYAN-EXCLUSION-REASONS: wrong outcome,background article | USER-NOTES: {"OZIEGBE"=>["UNRELATED"]}	10.1530/EJE-07-0145
833	rayyan-263465190	Hysterectomies and urologic symptoms: Results from the Boston Area Community Health (BACH) survey	2010	Female Pelvic Medicine and Reconstructive Surgery	16	1	37-47	Link, C.L. and Pulliam, S.J. and McKinlay, J.B.	Export Date: 25 June 2025; Cited By: 8 | RAYYAN-: {"Hameed"=>"Excluded", "OZIEGBE"=>"Excluded"} | RAYYAN-EXCLUSION-REASONS: wrong outcome,wrong population,background article | USER-NOTES: {"OZIEGBE"=>["UNRELATED"]}	10.1097/SPV.0b013e3181cb9931
834	rayyan-263465191	Co-occurring diagnoses among FMR1 premutation allele carriers	2010	Clinical Genetics	77	4	374-381	Hunter, J.E. and Rohr, J.K. and Sherman, S.L.	Export Date: 25 June 2025; Cited By: 82 | RAYYAN-: {"Hameed"=>"Excluded", "OZIEGBE"=>"Excluded"} | RAYYAN-EXCLUSION-REASONS: wrong population,background article | USER-NOTES: {"OZIEGBE"=>["UNRELATED"]}	10.1111/j.1399-0004.2009.01317.x
835	rayyan-263465192	Sex Differences and Menstrual-Related Changes in Sleep and Circadian Rhythms	2010	Principles and Practice of Sleep Medicine: Fifth Edition			1562-1571	Baker, F.C. and O'Brien, L.M. and Armitage, R.	Export Date: 25 June 2025; Cited By: 3 | RAYYAN-: {"Hameed"=>"Excluded", "OZIEGBE"=>"Excluded"} | RAYYAN-EXCLUSION-REASONS: wrong outcome,background article | USER-NOTES: {"OZIEGBE"=>["not on pcos"]}	10.1016/B978-1-4160-6645-3.00137-7
836	rayyan-263465195	Effect of hypocaloric diet plus sibutramine treatment on hormonal and metabolic features in overweight and obese women with polycystic ovary syndrome: A randomized, 24-week study	2008	International Journal of Obesity	32	4	692-699	Florakis, D. and Diamanti-Kandarakis, E. and Katsikis, I. and Nassis, G.P. and Karkanaki, A. and Georgopoulos, N. and Panidis, D.	Export Date: 25 June 2025; Cited By: 51 | RAYYAN-: {"Hameed"=>"Excluded", "OZIEGBE"=>"Excluded"} | RAYYAN-EXCLUSION-REASONS: wrong outcome,background article | USER-NOTES: {"OZIEGBE"=>["no anxi/dep"]}	10.1038/sj.ijo.0803777
837	rayyan-263465196	Effect of sibutramine on weight reduction and insulin resistance in women with polycystic ovary syndrome	2009	Fertility and Sterility	91	6	e1	Georgopoulos, N.A. and Katsikis, I. and Florakis, D. and Panidis, D. and DiamantiKandarakis, E.	Export Date: 25 June 2025; Cited By: 0 | RAYYAN-: {"Hameed"=>"Excluded", "OZIEGBE"=>"Excluded"} | RAYYAN-EXCLUSION-REASONS: wrong outcome,background article | USER-NOTES: {"OZIEGBE"=>["NO ANXI/DEP"]}	10.1016/j.fertnstert.2008.12.083
838	rayyan-263465197	Reply: Insulin resistance, hypercortisolism, polycystic ovarian syndrome, and depression-nonrandom associations?	2008	Fertility and Sterility	89	4	1030	Dokras, A.	Export Date: 25 June 2025; Cited By: 0 | RAYYAN-: {"Hameed"=>"Excluded", "OZIEGBE"=>"Excluded"} | RAYYAN-EXCLUSION-REASONS: background article,wrong publication type | USER-NOTES: {"OZIEGBE"=>["REVIEW"]}	10.1016/j.fertnstert.2008.02.111
839	rayyan-263465198	Depression is associated with increased severity of co-morbidities in bariatric surgical candidates	2009	Surgery for Obesity and Related Diseases	5	5	559-564	Ali, M.R. and Rasmussen, J.J. and Monash, J.B. and Fuller, W.D.	Export Date: 25 June 2025; Cited By: 11 | RAYYAN-: {"Hameed"=>"Excluded", "OZIEGBE"=>"Excluded"} | RAYYAN-EXCLUSION-REASONS: wrong population	10.1016/j.soard.2008.10.015
840	rayyan-263465199	PCOS, depression, and alzheimer's disease	2009	Diagnosis and Management of Polycystic Ovary Syndrome			167-179	Stemmle, P.G. and Kenna, H.A. and Rasgon, N.L.	Export Date: 25 June 2025; Cited By: 0 | RAYYAN-: {"Hameed"=>"Excluded", "OZIEGBE"=>"Excluded"} | RAYYAN-EXCLUSION-REASONS: background article,wrong publication type | USER-NOTES: {"OZIEGBE"=>["CONF"]}	10.1007/978-0-387-09718-3_14
841	rayyan-263465200	A review of valproate in psychiatric practice	2009	Expert Opinion on Drug Metabolism and Toxicology	5	5	539-551	Haddad, P.M. and Das, A. and Ashfaq, M. and Wieck, A.	Export Date: 25 June 2025; Cited By: 119 | RAYYAN-: {"Hameed"=>"Excluded", "OZIEGBE"=>"Excluded"} | RAYYAN-EXCLUSION-REASONS: background article,wrong publication type | USER-NOTES: {"OZIEGBE"=>["REVIEW"]}	10.1517/17425250902911455
842	rayyan-263465201	Does obesity play a major role in the pathogenesis of sleep apnoea and its associated manifestations via inflammation, visceral adiposity, and insulin resistance?	2008	Archives of Physiology and Biochemistry	114	4	211-223	Vgontzas, A.N.	Export Date: 25 June 2025; Cited By: 154 | RAYYAN-: {"Hameed"=>"Excluded", "OZIEGBE"=>"Excluded"} | RAYYAN-EXCLUSION-REASONS: wrong outcome,wrong population | USER-NOTES: {"OZIEGBE"=>["UN R"]}	10.1080/13813450802364627
843	rayyan-263465202	Hysterectomy for menorrhagia: Current trends	2009	Journal International Medical Sciences Academy	22	4	228-229	Puri, M. and Patra, S.	Export Date: 25 June 2025; Cited By: 0 | RAYYAN-: {"Hameed"=>"Excluded", "OZIEGBE"=>"Excluded"} | RAYYAN-EXCLUSION-REASONS: wrong publication type | USER-NOTES: {"OZIEGBE"=>["UNRELATED"]}
844	rayyan-263465203	Leuprolide acetate: A drug of diverse clinical applications	2007	Expert Opinion on Investigational Drugs	16	11	1851-1863	Wilson, A.C. and Meethal, S.V. and Bowen, R.L. and Atwood, C.S.	Export Date: 25 June 2025; Cited By: 168 | RAYYAN-: {"Hameed"=>"Excluded", "OZIEGBE"=>"Excluded"} | RAYYAN-EXCLUSION-REASONS: wrong outcome,wrong population | USER-NOTES: {"OZIEGBE"=>["UNREL"]}	10.1517/13543784.16.11.1851
845	rayyan-263465204	High-tech family planning: Reproductive regulation through computerized fertility monitoring	2010	European Journal of Obstetrics and Gynecology and Reproductive Biology	153	2	124-130	Genuis, S.J. and Bouchard, T.P.	Export Date: 25 June 2025; Cited By: 4 | RAYYAN-: {"Hameed"=>"Excluded", "OZIEGBE"=>"Excluded"} | RAYYAN-EXCLUSION-REASONS: wrong outcome,background article | USER-NOTES: {"OZIEGBE"=>["NO ANX /DEP"]}	10.1016/j.ejogrb.2010.06.015
846	rayyan-263465207	Sleep disordered breathing in women of childbearing age & during pregnancy	2010	Indian Journal of Medical Research	131	2	285-301	Champagne, K.A. and John Kimoff, R. and Barriga, P.C. and Schwartzman, K.	Export Date: 25 June 2025; Cited By: 36 | RAYYAN-: {"Hameed"=>"Excluded", "OZIEGBE"=>"Excluded"} | RAYYAN-EXCLUSION-REASONS: wrong outcome,background article | USER-NOTES: {"OZIEGBE"=>["URNRELATED...OSA"]}
[truncated: 1,007 more rows]

## Sheet: FULL TEXT SCREENING
S/N	Reason for exclusion	key	title	year	journal	authors	notes
[truncated: 10 more rows]
